# Supplementary material for: Redetermination of (+)-methamphetamine hydro­chloride at 90 K
Source: Acta Crystallogr Sect E Struct Rep Online. 2008 Apr 30;64(Pt 5):o940. doi: 10.1107/S1600536808011550 (PMC2961146; doi:10.1107/S1600536808011550)
Supplement: Supplementary file 2 [file e-64-0o940-Isup2.hkl]

# 
# h,k,l, Fc-squared, Fo-squared, sigma(Fo-squared) and status flag 
# 
data_I
_shelx_title ' P21 in P2(1)' 
_shelx_refln_list_code          4 
_shelx_F_calc_maximum       76.42 
_exptl_crystal_F_000       200.00 
_reflns_d_resolution_high  0.7514 
 
loop_ 
 _symmetry_equiv_pos_as_xyz 
 'x, y, z' 
 '-x, y+1/2, -z' 
 
_cell_length_a     7.1022 
_cell_length_b     7.2949 
_cell_length_c    10.8121 
_cell_angle_alpha  90.000 
_cell_angle_beta   97.293 
_cell_angle_gamma  90.000 
 
_shelx_F_squared_multiplier     1.000 
 
loop_ 
 _refln_index_h 
 _refln_index_k 
 _refln_index_l 
 _refln_F_squared_calc 
 _refln_F_squared_meas 
 _refln_F_squared_sigma 
 _refln_observed_status 
   1  -9   0       15.44       15.28      4.56 o 
   2  -9   0        2.16        6.56      3.95 o 
   3  -9   0       10.72        8.15      5.03 o 
   0  -8   0      223.23      208.77     18.86 o 
   1  -8   0        1.73        2.14      3.49 o 
   2  -8   0      133.53      131.98     21.75 o 
   3  -8   0       11.08        7.16      4.78 o 
   4  -8   0       36.99       45.11      6.35 o 
   5  -8   0       19.88       24.81      4.73 o 
   1  -7   0      115.91      105.88      8.95 o 
   2  -7   0       13.36       15.47      4.32 o 
   3  -7   0       92.12       97.26      8.55 o 
   4  -7   0       49.37       53.99     12.81 o 
   5  -7   0       44.43       38.58      5.58 o 
   0  -6   0       85.92       69.80      9.86 o 
   1  -6   0        4.28        1.28      3.40 o 
   2  -6   0       43.52       32.10      6.89 o 
   3  -6   0        0.67       -1.41      2.96 o 
   4  -6   0       26.27       27.48      4.55 o 
   5  -6   0        5.09        6.73      2.31 o 
   6  -6   0        8.89       18.25      5.80 o 
   7  -6   0        5.66       11.22      4.37 o 
   1  -5   0      318.71      280.68      9.05 o 
   2  -5   0       44.96       37.32      3.35 o 
   3  -5   0      541.07      503.77     15.06 o 
   4  -5   0       55.79       54.75      3.90 o 
   5  -5   0      311.46      230.79     15.63 o 
   6  -5   0       47.80       50.01      5.84 o 
   7  -5   0       50.23       56.12      6.60 o 
   8  -5   0       34.73       29.50      5.34 o 
   0  -4   0       14.03       15.17      3.97 o 
   1  -4   0       18.38       20.10      2.19 o 
   2  -4   0      161.18      144.81      7.47 o 
   3  -4   0       77.08       82.00      4.01 o 
   4  -4   0      233.73      222.78      8.19 o 
   5  -4   0       18.67       15.85      3.00 o 
   6  -4   0       13.20       12.01      3.68 o 
   7  -4   0       12.23       13.58      3.92 o 
   8  -4   0        6.86        6.95      3.80 o 
   1  -3   0      616.99      572.27     15.37 o 
   2  -3   0      900.95      917.09     20.57 o 
   3  -3   0      152.38      143.97      4.92 o 
   4  -3   0      298.12      297.14      8.38 o 
   5  -3   0      106.92      101.16      6.03 o 
   6  -3   0       75.38       82.88      8.31 o 
   7  -3   0      123.05      127.06      8.97 o 
   8  -3   0       41.93       43.68      6.79 o 
   0  -2   0      387.00      349.80     12.00 o 
   1  -2   0     1029.14     1056.09     22.90 o 
   2  -2   0      373.59      355.51      8.60 o 
   3  -2   0      546.31      573.64     18.32 o 
   4  -2   0      488.21      502.35     14.08 o 
   5  -2   0       50.94       48.28      3.93 o 
   6  -2   0      164.26      187.37      9.41 o 
   7  -2   0       73.60       82.27      7.12 o 
   8  -2   0       31.78       29.94      5.19 o 
   9  -2   0       31.84       45.19     14.21 o 
   1  -1   0     3246.19     3112.65     65.25 o 
   2  -1   0      536.32      535.02     12.09 o 
   3  -1   0       67.98       60.20      3.17 o 
   4  -1   0       57.41       48.43      3.29 o 
   5  -1   0      134.03      141.14      6.23 o 
   6  -1   0      123.56      126.16      7.76 o 
   7  -1   0       44.02       44.20      5.74 o 
   8  -1   0       45.21       42.66      5.70 o 
   9  -1   0       20.35       23.01      5.52 o 
   1   0   0      170.19      167.29      4.63 o 
   2   0   0     5839.41     6061.36    144.52 o 
   3   0   0       94.71      112.18      4.37 o 
   4   0   0      106.05       97.93      4.48 o 
   5   0   0       23.85       26.03      3.09 o 
   6   0   0       39.42       37.21      4.78 o 
   7   0   0       28.25       24.96      7.13 o 
   8   0   0       21.41       23.77      5.55 o 
   9   0   0       36.84       56.45      9.43 o 
   1   1   0     3187.25     2940.08     92.66 o 
   2   1   0      532.58      545.51     36.91 o 
   3   1   0       72.73       71.20      3.82 o 
   4   1   0       55.86       58.19      3.59 o 
   5   1   0      141.16      142.40      5.94 o 
   6   1   0      124.36      122.37     13.12 o 
   7   1   0       45.34       43.83      5.26 o 
   8   1   0       45.52       38.16      9.28 o 
   9   1   0       21.04       23.21      5.43 o 
   0   2   0      393.32      344.82     15.70 o 
   1   2   0     1032.66     1051.74     30.87 o 
   2   2   0      370.19      361.79     11.85 o 
   3   2   0      553.72      663.67     21.09 o 
   4   2   0      488.13      513.78     12.25 o 
   5   2   0       51.87       51.51      4.38 o 
   6   2   0      164.56      168.47      8.57 o 
   7   2   0       73.08       65.40      6.16 o 
   8   2   0       31.84       31.92      5.09 o 
   9   2   0       31.92       28.85      7.26 o 
   1   3   0      613.81      571.97     14.50 o 
   2   3   0      902.97      934.66     45.29 o 
   3   3   0      157.30      155.49      6.80 o 
   4   3   0      298.60      309.05     11.72 o 
   5   3   0      106.70      111.54      4.80 o 
   6   3   0       73.47       68.30      6.33 o 
   7   3   0      121.98      122.06     15.73 o 
   8   3   0       41.31       47.28      5.81 o 
   0   4   0       14.23       11.79      3.66 o 
   1   4   0       17.96       21.04      1.88 o 
   2   4   0      165.77      153.38      8.50 o 
   3   4   0       75.41       89.21      4.96 o 
   4   4   0      239.71      246.48     10.00 o 
   5   4   0       18.07       23.06      6.20 o 
   6   4   0       13.66       11.64      3.44 o 
   7   4   0       12.60       17.89      3.74 o 
   8   4   0        5.99        5.40      3.97 o 
   1   5   0      318.10      320.24     12.26 o 
   2   5   0       44.73       37.53      4.41 o 
   3   5   0      537.20      484.38     17.72 o 
   4   5   0       54.45       59.25      8.19 o 
   5   5   0      309.18      345.69     20.54 o 
   6   5   0       46.89       44.61      8.93 o 
   0   6   0       88.40       89.28      9.00 o 
   1   6   0        4.14        5.21      3.11 o 
   2   6   0       43.63       45.65      5.19 o 
   3   6   0        0.48        1.90      4.13 o 
   4   6   0       25.07       30.30      4.82 o 
   5   6   0        5.48        2.73      5.52 o 
   6   6   0        8.68       18.36      7.51 o 
   1   7   0      118.67      122.61      8.78 o 
   2   7   0       13.25       12.35      3.79 o 
   3   7   0       92.11      112.51      8.90 o 
   4   7   0       50.19       63.36      7.06 o 
   5   7   0       43.70       62.60      6.88 o 
   6   7   0       49.40       55.09      8.69 o 
   0   8   0      222.99      202.56     14.64 o 
   1   8   0        1.63        5.86      3.50 o 
   2   8   0      132.21      132.48      9.19 o 
   3   8   0       10.64        4.96      4.08 o 
   4   8   0       36.32       43.85      6.92 o 
   5   8   0       19.62       16.63      6.02 o 
   1   9   0       15.82       17.59      5.99 o 
   2   9   0        1.99       -1.88      4.18 o 
   3   9   0       11.70       15.09      5.77 o 
  -3  -9   1        3.65        3.06      3.38 o 
  -2  -9   1       46.47       52.38     11.88 o 
  -1  -9   1        9.51       15.54      4.48 o 
   0  -9   1       38.10       47.11      6.78 o 
   1  -9   1       14.78       23.05      5.36 o 
   2  -9   1        8.61        6.47      3.93 o 
   3  -9   1       69.18       70.41      8.51 o 
  -5  -8   1       30.39       22.71      6.98 o 
  -4  -8   1       60.63       64.37      7.46 o 
  -3  -8   1       11.17       12.89      4.53 o 
  -2  -8   1      110.08      118.71      9.94 o 
  -1  -8   1        4.65       10.55      4.06 o 
   0  -8   1      112.36      105.71      9.65 o 
   1  -8   1       21.34       18.12      6.30 o 
   2  -8   1       75.64       95.51     12.16 o 
   3  -8   1        2.08        3.40      3.32 o 
   4  -8   1       56.79       70.90     10.70 o 
   5  -8   1        0.82        2.21      4.47 o 
  -5  -7   1       12.10        9.23      3.30 o 
  -4  -7   1       67.71       61.59      6.82 o 
  -3  -7   1       47.70       40.18      5.69 o 
  -2  -7   1       34.53       31.43      5.22 o 
  -1  -7   1      117.41       97.63      8.58 o 
   0  -7   1       24.05       25.71      4.79 o 
   1  -7   1      114.72      114.79      9.39 o 
   2  -7   1       79.92       80.81      7.89 o 
   3  -7   1       72.98       65.24      9.80 o 
   4  -7   1        1.98        0.50      2.90 o 
   5  -7   1      115.41      113.14      9.46 o 
  -7  -6   1       39.06       46.90      8.81 o 
  -6  -6   1       14.01       12.91      4.68 o 
  -5  -6   1       88.62       83.75      5.85 o 
  -4  -6   1       22.42       22.02      7.20 o 
  -3  -6   1       50.21       46.55      6.51 o 
  -2  -6   1       40.43       44.89      6.30 o 
  -1  -6   1      105.17       85.87      7.47 o 
   0  -6   1       85.65       82.79      7.57 o 
   1  -6   1      304.67      289.20     13.53 o 
   2  -6   1      146.83      133.62      9.32 o 
   3  -6   1       91.08       92.69      5.54 o 
   4  -6   1      122.26      113.66      8.23 o 
   5  -6   1       30.68       28.34      3.72 o 
   6  -6   1       51.98       48.58      7.32 o 
   7  -6   1       14.89       21.40      5.34 o 
  -8  -5   1       26.15       21.80      5.39 o 
  -7  -5   1       27.12       16.92      4.27 o 
  -6  -5   1      118.04      121.06     14.02 o 
  -5  -5   1       61.22       58.77      3.98 o 
  -4  -5   1      105.67      100.29      5.03 o 
  -3  -5   1      115.25      100.97      7.52 o 
  -2  -5   1       29.92       35.39      3.15 o 
  -1  -5   1      377.79      360.11     19.59 o 
   0  -5   1       33.94       28.87      2.93 o 
   1  -5   1      426.40      398.46     12.09 o 
   2  -5   1       59.27       62.08      4.92 o 
   3  -5   1      202.66      202.89      7.92 o 
   4  -5   1      198.24      175.85      7.57 o 
   5  -5   1       52.42       53.25      4.51 o 
   6  -5   1      140.22      146.70     12.97 o 
   7  -5   1       60.75       69.57      7.22 o 
  -8  -4   1       10.34        9.19      7.82 o 
  -7  -4   1       58.15       64.62      6.67 o 
  -6  -4   1       41.83       46.79      5.46 o 
  -5  -4   1       56.57       55.05      3.79 o 
  -4  -4   1       39.00       33.43      3.01 o 
  -3  -4   1       78.17       74.78      3.80 o 
  -2  -4   1      304.66      291.68      7.89 o 
  -1  -4   1      145.07      149.52      6.62 o 
   0  -4   1      564.89      596.66     16.48 o 
   1  -4   1      236.11      222.58      7.45 o 
   2  -4   1       12.23        9.48      2.46 o 
   3  -4   1      294.65      280.81      8.15 o 
   4  -4   1       35.84       35.02      3.22 o 
   5  -4   1       78.16       81.95      5.31 o 
   6  -4   1       59.39       65.58     10.92 o 
   7  -4   1        0.96       -1.75      3.13 o 
   8  -4   1       65.68       94.36     11.48 o 
  -8  -3   1       49.69       59.18      6.82 o 
  -7  -3   1       21.88       19.51      4.40 o 
  -6  -3   1      138.27      160.55     13.56 o 
  -5  -3   1       45.39       45.49      3.93 o 
  -4  -3   1       93.30       95.20      4.20 o 
  -3  -3   1      231.29      236.79     11.40 o 
  -2  -3   1      115.51      123.30      6.87 o 
  -1  -3   1      320.22      315.21      7.14 o 
   0  -3   1       29.94       32.60      2.42 o 
   1  -3   1      570.83      539.48     14.68 o 
   2  -3   1      153.89      161.88      5.02 o 
   3  -3   1      935.88      883.60     20.30 o 
   4  -3   1       78.51       77.75      4.63 o 
   5  -3   1      272.68      242.86     11.72 o 
   6  -3   1       93.02       88.48      6.90 o 
   7  -3   1       90.19       97.88     13.31 o 
   8  -3   1       25.28       28.84      5.12 o 
  -9  -2   1       37.27       43.14      6.29 o 
  -8  -2   1       16.96       14.56      6.24 o 
  -7  -2   1       46.56       45.65      5.62 o 
  -6  -2   1       16.66       18.02      4.06 o 
  -5  -2   1       33.69       34.44      3.30 o 
  -4  -2   1      101.25      101.12      4.76 o 
  -3  -2   1      144.00      163.92      4.97 o 
  -2  -2   1      860.77      940.39     26.47 o 
  -1  -2   1      578.75      609.07     12.05 o 
   0  -2   1     2842.28     3096.66     75.99 o 
   1  -2   1      452.47      469.22     12.68 o 
   2  -2   1     2219.24     2116.80     45.25 o 
   3  -2   1      103.96      110.14      4.64 o 
   4  -2   1      393.35      393.63     11.64 o 
   5  -2   1       72.24       69.50      4.63 o 
   6  -2   1       57.79       58.60      5.79 o 
   7  -2   1       29.75       32.37      5.15 o 
   8  -2   1       17.04       11.41      4.03 o 
   9  -2   1       22.43       17.22      4.81 o 
  -9  -1   1       23.66       26.77      8.00 o 
  -8  -1   1      132.73      133.32      9.48 o 
  -7  -1   1       51.28       46.25      6.14 o 
  -6  -1   1      191.30      185.66     27.64 o 
  -5  -1   1      126.66      138.65      5.64 o 
  -4  -1   1      571.98      607.35     18.28 o 
  -3  -1   1      211.17      242.82      7.39 o 
  -2  -1   1     2055.84     2411.40     51.02 o 
  -1  -1   1      347.64      403.48      8.06 o 
   0  -1   1      660.90      685.00     14.78 o 
   1  -1   1     1060.62     1105.14     23.72 o 
   2  -1   1       91.33       87.38      5.99 o 
   3  -1   1      188.57      170.26      5.84 o 
   4  -1   1       12.40       13.07      2.48 o 
   5  -1   1      210.16      187.11      7.19 o 
   6  -1   1       14.64       17.23      3.75 o 
   7  -1   1      112.47      103.16     10.92 o 
   8  -1   1        2.87        9.49      5.55 o 
   9  -1   1       38.07       43.43      7.57 o 
  -9   0   1       22.39       25.47      5.23 o 
  -8   0   1       10.08       15.54      7.17 o 
  -7   0   1       36.98       40.10      5.07 o 
  -6   0   1      117.34      133.72     10.02 o 
  -5   0   1      145.67      158.65      6.09 o 
  -4   0   1     1051.10     1267.98     32.01 o 
  -3   0   1      128.70      129.22      4.62 o 
  -2   0   1     2133.86     2487.25     72.22 o 
  -1   0   1      316.78      371.44     11.56 o 
   0   0   1      109.60      125.44      4.17 o 
   1   0   1      442.08      406.03     10.27 o 
   2   0   1      669.15      631.33     16.07 o 
   3   0   1       32.46       33.68      2.66 o 
   4   0   1      749.61      727.33     19.23 o 
   5   0   1       44.41       44.00      3.82 o 
   6   0   1      145.32      145.12      8.29 o 
   7   0   1       84.34       81.73      6.82 o 
   8   0   1       13.26       20.18      8.28 o 
   9   0   1       52.36       80.96     11.79 o 
  -9   1   1       23.33       28.91     14.83 o 
  -8   1   1      132.80      121.71      8.82 o 
  -7   1   1       50.78       41.76      5.23 o 
  -6   1   1      188.37      176.60     15.20 o 
  -5   1   1      122.27      128.03      5.54 o 
  -4   1   1      565.86      589.98     15.98 o 
  -3   1   1      201.23      233.99      5.98 o 
  -2   1   1     2053.67     2680.23     77.88 o 
  -1   1   1      362.61      415.11     18.61 o 
   0   1   1      664.51      668.67     28.29 o 
   1   1   1     1093.80     1064.53     30.86 o 
   2   1   1       91.34       86.85      3.03 o 
   3   1   1      188.49      178.29      5.89 o 
   4   1   1       12.39        9.99      2.90 o 
   5   1   1      206.91      188.24      7.72 o 
   6   1   1       14.39       18.64      4.56 o 
   7   1   1      112.63      109.59      7.76 o 
   8   1   1        2.52        6.80      3.65 o 
   9   1   1       38.26       56.46      9.55 o 
  -9   2   1       37.04       38.22      5.84 o 
  -8   2   1       16.38       13.27      3.75 o 
  -7   2   1       47.68       44.27      5.30 o 
  -6   2   1       15.67       16.19      4.84 o 
  -5   2   1       36.78       37.66      3.52 o 
  -4   2   1      102.47      113.23      5.23 o 
  -3   2   1      138.36      148.59      6.68 o 
  -2   2   1      870.19      819.10     28.35 o 
  -1   2   1      572.08      587.34     25.93 o 
   0   2   1     2856.79     2920.08     85.08 o 
   1   2   1      457.31      443.15     11.09 o 
   2   2   1     2229.23     2049.16     81.92 o 
   3   2   1      103.96      108.60      4.46 o 
   4   2   1      395.69      381.63      9.59 o 
   5   2   1       73.58       67.56      4.45 o 
   6   2   1       57.53       57.19      4.15 o 
   7   2   1       30.96       29.24      4.53 o 
   8   2   1       16.50       30.71      6.20 o 
   9   2   1       21.95       19.91      6.39 o 
  -8   3   1       49.35       53.69      6.05 o 
  -7   3   1       23.06       22.42      6.27 o 
  -6   3   1      137.45      153.25      8.38 o 
  -5   3   1       45.07       50.91      3.46 o 
  -4   3   1       90.76      103.97      6.31 o 
  -3   3   1      229.92      196.94      7.95 o 
  -2   3   1      110.44      112.98      5.20 o 
  -1   3   1      320.28      314.61     15.70 o 
   0   3   1       29.07       33.92      2.97 o 
   1   3   1      558.47      535.77     17.13 o 
   2   3   1      154.93      148.19      5.65 o 
   3   3   1      919.44      795.07     24.58 o 
   4   3   1       77.76       81.57      3.87 o 
   5   3   1      269.24      245.31      7.34 o 
   6   3   1       92.74       82.54      5.13 o 
   7   3   1       92.29       90.02      6.93 o 
   8   3   1       25.55       22.89      6.08 o 
  -8   4   1       10.49       15.03      5.96 o 
  -7   4   1       58.96       59.96      6.10 o 
  -6   4   1       42.83       43.29     16.04 o 
  -5   4   1       58.49       60.54      5.47 o 
  -4   4   1       38.27       43.26      4.46 o 
  -3   4   1       81.20       84.11      6.95 o 
  -2   4   1      306.65      292.73     21.31 o 
  -1   4   1      146.97      137.35      6.55 o 
   0   4   1      573.36      577.84     18.91 o 
   1   4   1      235.75      250.28      9.64 o 
   2   4   1       12.89       12.52      2.21 o 
   3   4   1      294.67      299.99     10.61 o 
   4   4   1       31.35       28.27      3.50 o 
   5   4   1       78.85       85.05      4.34 o 
   6   4   1       58.49       51.81      3.67 o 
   7   4   1        1.15       -1.68      3.41 o 
  -7   5   1       26.85       18.05      7.63 o 
  -6   5   1      119.64      155.16     14.08 o 
  -5   5   1       61.05       62.16      9.18 o 
  -4   5   1      107.28      101.56      6.18 o 
  -3   5   1      114.07      107.87     20.23 o 
  -2   5   1       30.99       32.30      3.84 o 
  -1   5   1      372.02      360.62     18.67 o 
   0   5   1       35.58       36.92      4.16 o 
   1   5   1      424.95      390.41     14.14 o 
   2   5   1       59.70       51.52      4.87 o 
   3   5   1      209.31      215.19     12.56 o 
   4   5   1      198.47      199.09     13.59 o 
   5   5   1       54.52       77.67      9.68 o 
   6   5   1      140.84      139.86      8.95 o 
  -7   6   1       38.20       46.59     10.11 o 
  -6   6   1       14.09       29.03      8.62 o 
  -5   6   1       86.83      105.16     11.91 o 
  -4   6   1       21.87       12.35      6.33 o 
  -3   6   1       49.85       60.95      6.12 o 
  -2   6   1       39.93       38.58      4.83 o 
  -1   6   1      104.11       88.79      6.38 o 
   0   6   1       83.89       78.49      5.97 o 
   1   6   1      303.30      274.16     15.88 o 
   2   6   1      145.49      138.84      8.09 o 
   3   6   1       91.06       93.01     11.07 o 
   4   6   1      124.53      133.77      8.53 o 
   5   6   1       29.98       32.31      5.20 o 
   6   6   1       54.56       46.94      4.84 o 
  -6   7   1       45.23       56.97      6.72 o 
  -5   7   1       12.38       24.59      6.92 o 
  -4   7   1       68.52       87.56      7.82 o 
  -3   7   1       49.85       68.02      6.82 o 
  -2   7   1       35.02       36.97      5.80 o 
  -1   7   1      118.80      125.71      8.22 o 
   0   7   1       23.05       22.17      4.08 o 
   1   7   1      115.18      113.48      7.64 o 
   2   7   1       79.34       81.54      6.82 o 
   3   7   1       73.28       82.73      7.35 o 
   4   7   1        1.94        2.44      4.65 o 
   5   7   1      115.11      140.40     14.33 o 
   6   7   1       12.28       20.78      5.58 o 
  -5   8   1       29.53       42.37      7.30 o 
  -4   8   1       60.86       73.42     14.46 o 
  -3   8   1       10.59       12.80      4.79 o 
  -2   8   1      107.91      123.88      8.97 o 
  -1   8   1        5.28        8.19      3.84 o 
   0   8   1      108.42      112.32      8.09 o 
   1   8   1       21.97       21.51      4.75 o 
   2   8   1       75.36       74.45      7.26 o 
   3   8   1        2.09        3.60      4.34 o 
   4   8   1       57.86       50.50      8.50 o 
   5   8   1        0.92       -2.85      3.97 o 
  -3   9   1        4.05       12.50      5.76 o 
  -2   9   1       47.32       46.55      6.70 o 
  -1   9   1       11.07        3.24      4.16 o 
   0   9   1       38.44       45.52      6.15 o 
   1   9   1       16.23       21.71      5.20 o 
   2   9   1        8.51        7.08      4.90 o 
   3   9   1       69.28       76.50     12.97 o 
  -3  -9   2        3.68        1.28      3.52 o 
  -2  -9   2       62.18       71.83      8.21 o 
  -1  -9   2       38.94       50.36      7.19 o 
   0  -9   2       47.53       56.96      7.70 o 
   1  -9   2       50.95       65.36      8.00 o 
   2  -9   2       11.38        8.04      4.17 o 
   3  -9   2       12.99       19.64      5.06 o 
  -5  -8   2        9.83       16.69      6.14 o 
  -4  -8   2       28.45       29.55      5.05 o 
  -3  -8   2       53.09       51.72      6.71 o 
  -2  -8   2       41.40       37.23      5.76 o 
  -1  -8   2      119.96      114.72      9.83 o 
   0  -8   2       89.57       76.94      8.25 o 
   1  -8   2      115.17      113.86     10.13 o 
   2  -8   2       47.30       48.92      6.76 o 
   3  -8   2       21.73       23.42      5.14 o 
   4  -8   2       27.79       21.09      4.74 o 
  -6  -7   2       65.26       74.94      9.49 o 
  -5  -7   2       12.30        3.85      5.65 o 
  -4  -7   2       79.07       62.29      6.78 o 
  -3  -7   2       53.13       43.12      5.78 o 
  -2  -7   2       32.85       34.50      5.57 o 
  -1  -7   2       21.87       17.26      4.50 o 
   0  -7   2       59.23       65.66      7.19 o 
   1  -7   2       34.90       31.99      5.30 o 
   2  -7   2       62.63       57.84      9.74 o 
   3  -7   2       96.71       92.39      8.70 o 
   4  -7   2       10.58       13.54      5.09 o 
   5  -7   2       81.78       76.26     10.98 o 
  -7  -6   2       55.82       52.73     11.11 o 
  -6  -6   2       16.74       28.04      6.39 o 
  -5  -6   2       41.10       41.72      5.57 o 
  -4  -6   2       91.26       92.25      6.02 o 
  -3  -6   2      136.82      129.74      8.84 o 
  -2  -6   2      171.20      180.34     15.76 o 
  -1  -6   2      128.16      130.24      9.14 o 
   0  -6   2      177.38      170.67     10.46 o 
   1  -6   2      124.45      130.17      9.25 o 
   2  -6   2      106.52      101.65      5.58 o 
   3  -6   2       74.01       74.93     10.26 o 
   4  -6   2       32.65       37.77      4.07 o 
   5  -6   2      105.66      107.57      7.98 o 
   6  -6   2       45.31       56.76     11.60 o 
   7  -6   2       29.24       45.41      7.51 o 
  -8  -5   2      104.66      112.48     16.22 o 
  -7  -5   2        8.51        7.51      3.81 o 
  -6  -5   2       73.95       74.16      6.73 o 
  -5  -5   2       17.76       17.72      2.92 o 
  -4  -5   2       91.13       92.43      5.81 o 
  -3  -5   2       17.21       18.81      3.28 o 
  -2  -5   2      125.13      114.90      5.09 o 
  -1  -5   2       83.39       96.37      5.11 o 
   0  -5   2       14.23       16.71      2.72 o 
   1  -5   2      130.73      124.52      5.76 o 
   2  -5   2      168.04      172.58      7.31 o 
   3  -5   2      268.78      248.21      9.23 o 
   4  -5   2       28.29       26.69      3.70 o 
   5  -5   2      152.50      142.16     20.35 o 
   6  -5   2       17.05       17.70      3.17 o 
   7  -5   2       32.71       42.19      5.81 o 
  -8  -4   2        0.65       -2.14      3.22 o 
  -7  -4   2       51.04       48.70      6.04 o 
  -6  -4   2        6.77        8.50      3.42 o 
  -5  -4   2      109.58      114.81      5.95 o 
  -4  -4   2       76.29       76.96      4.11 o 
  -3  -4   2      145.32      150.02      5.24 o 
  -2  -4   2       59.27       51.07      2.94 o 
  -1  -4   2      343.49      329.11      8.33 o 
   0  -4   2       56.41       49.71      3.49 o 
   1  -4   2      612.96      588.06     18.07 o 
   2  -4   2      465.63      452.78     13.56 o 
   3  -4   2      266.44      243.19      8.74 o 
   4  -4   2      753.78      721.91     20.12 o 
   5  -4   2       42.61       43.91      4.21 o 
   6  -4   2      153.21      151.38     12.37 o 
   7  -4   2        0.38       -1.98      3.24 o 
   8  -4   2       20.36       26.41      4.93 o 
  -8  -3   2      108.21      102.90      8.85 o 
  -7  -3   2       14.57        7.49      3.74 o 
  -6  -3   2      244.18      259.39     17.06 o 
  -5  -3   2       30.27       41.07      3.80 o 
  -4  -3   2      362.44      352.91      9.35 o 
  -3  -3   2       75.51       83.65      3.67 o 
  -2  -3   2      394.63      427.36     10.42 o 
  -1  -3   2      479.85      488.14     13.87 o 
   0  -3   2       26.52       32.14      3.39 o 
   1  -3   2      290.27      285.40      8.90 o 
   2  -3   2      115.85      115.85      7.70 o 
   3  -3   2      276.59      250.58      7.30 o 
   4  -3   2       33.89       40.55      4.92 o 
   5  -3   2      173.11      175.69      7.79 o 
   6  -3   2       16.99       13.15      2.85 o 
   7  -3   2       70.47       79.86      7.10 o 
   8  -3   2        3.43        3.64      5.43 o 
  -9  -2   2       56.35       57.66      7.04 o 
  -8  -2   2        5.39        7.75      3.82 o 
  -7  -2   2       71.43       60.35      6.32 o 
  -6  -2   2       29.44       27.31      4.49 o 
  -5  -2   2       98.36      104.17      6.99 o 
  -4  -2   2      136.30      157.44      5.33 o 
  -3  -2   2      333.14      345.06      8.63 o 
  -2  -2   2      541.33      609.20     13.89 o 
  -1  -2   2      541.98      572.91     17.02 o 
   0  -2   2     1212.81     1161.03     70.23 o 
   1  -2   2      919.67      872.22     22.60 o 
   2  -2   2      100.62       94.89      4.05 o 
   3  -2   2      209.09      197.31      7.91 o 
   4  -2   2       11.60        7.92      2.62 o 
   5  -2   2        8.74       11.15      2.84 o 
   6  -2   2        9.71       13.29      2.88 o 
   7  -2   2        2.42        2.04      4.44 o 
   8  -2   2       28.28       35.04      5.44 o 
  -9  -1   2       36.58       33.90     15.35 o 
  -8  -1   2       76.24       67.95      6.92 o 
  -7  -1   2       39.88       33.39      4.96 o 
  -6  -1   2      212.06      232.44     10.96 o 
  -5  -1   2       18.42       23.94      4.25 o 
  -4  -1   2      267.87      282.90      8.56 o 
  -3  -1   2       50.46       53.07      2.26 o 
  -2  -1   2      282.93      332.04      7.86 o 
  -1  -1   2      441.24      531.93     10.57 o 
   0  -1   2      960.56     1020.34     21.90 o 
   1  -1   2      788.39      753.82     23.48 o 
   2  -1   2      862.47      792.82     20.13 o 
   3  -1   2      552.74      521.43     14.12 o 
   4  -1   2       37.94       38.61      4.40 o 
   5  -1   2      382.03      372.51     11.64 o 
   6  -1   2       18.75       20.37      3.01 o 
   7  -1   2      250.30      245.18     15.88 o 
   8  -1   2        8.26        5.88      3.74 o 
   9  -1   2       80.59       99.14     12.97 o 
  -9   0   2       18.74       22.02      5.32 o 
  -8   0   2      103.79      119.19     20.41 o 
  -7   0   2      101.78       90.03      7.76 o 
  -6   0   2       14.58       17.12      4.13 o 
  -5   0   2      190.17      178.37      8.81 o 
  -4   0   2       10.04       12.41      5.86 o 
  -3   0   2      142.02      135.29      6.42 o 
  -2   0   2      477.74      596.16     18.84 o 
  -1   0   2        7.83       16.61      1.95 o 
   0   0   2     1873.96     2116.39     50.84 o 
   1   0   2      105.38      110.77      3.61 o 
   2   0   2      143.23      131.20      4.45 o 
   3   0   2        3.66        1.93      1.69 o 
   4   0   2       41.25       39.81      3.21 o 
   5   0   2       30.53       28.98      3.34 o 
   6   0   2       92.37       86.46      5.22 o 
   7   0   2       69.73       80.90      6.73 o 
   8   0   2       51.98       58.81      8.93 o 
   9   0   2       24.51       25.87      7.69 o 
  -9   1   2       36.11       35.31      7.66 o 
  -8   1   2       75.82       72.16      7.00 o 
  -7   1   2       40.12       37.58      5.09 o 
  -6   1   2      209.44      211.22     10.11 o 
  -5   1   2       19.04       25.21      4.22 o 
  -4   1   2      266.88      290.43      9.41 o 
  -3   1   2       50.18       47.17      4.10 o 
  -2   1   2      287.30      330.16     11.42 o 
  -1   1   2      430.25      528.89     23.64 o 
   0   1   2      964.94     1067.11     40.45 o 
   1   1   2      776.87      743.92     15.96 o 
   2   1   2      864.17      781.19     19.64 o 
   3   1   2      551.88      510.56     13.67 o 
   4   1   2       38.67       38.93      3.13 o 
   5   1   2      378.99      357.94     12.63 o 
   6   1   2       18.81       12.51      2.89 o 
   7   1   2      247.24      258.37     16.87 o 
   8   1   2        7.98       14.95      5.34 o 
   9   1   2       80.28       89.59     11.73 o 
  -9   2   2       57.06       43.33      7.13 o 
  -8   2   2        5.44        7.95      3.42 o 
  -7   2   2       74.46       70.05      6.58 o 
  -6   2   2       29.70       30.54      4.57 o 
  -5   2   2      100.65       98.17      8.03 o 
  -4   2   2      138.11      145.30     14.02 o 
  -3   2   2      341.50      361.64     12.89 o 
  -2   2   2      546.68      554.45     36.67 o 
  -1   2   2      544.09      517.66     23.33 o 
   0   2   2     1222.05     1165.18     49.32 o 
   1   2   2      906.08      876.61     21.18 o 
   2   2   2      105.61      101.30      4.31 o 
   3   2   2      204.83      201.26      7.39 o 
   4   2   2       12.07        9.86      3.79 o 
   5   2   2        9.03        8.51      2.59 o 
   6   2   2        9.03       12.92      2.68 o 
   7   2   2        2.37        1.86      4.16 o 
   8   2   2       27.32       42.68      7.32 o 
  -8   3   2      107.43      104.45      8.29 o 
  -7   3   2       14.38       16.71      3.89 o 
  -6   3   2      243.49      244.11     18.46 o 
  -5   3   2       29.45       28.67      4.35 o 
  -4   3   2      361.04      334.46     12.71 o 
  -3   3   2       73.42       80.18      7.38 o 
  -2   3   2      393.99      384.79     41.13 o 
  -1   3   2      466.60      477.77     22.46 o 
   0   3   2       29.66       28.79      2.71 o 
   1   3   2      282.57      282.78      9.88 o 
   2   3   2      119.63      121.38      4.19 o 
   3   3   2      285.88      271.32     11.42 o 
   4   3   2       35.01       37.97      2.98 o 
   5   3   2      179.20      171.71      6.86 o 
   6   3   2       17.01       20.55      3.09 o 
   7   3   2       70.54       88.90      9.55 o 
   8   3   2        3.40       -2.85      3.60 o 
  -8   4   2        0.66        6.17      3.52 o 
  -7   4   2       50.47       49.30      5.77 o 
  -6   4   2        6.42        6.90      3.16 o 
  -5   4   2      108.24      102.30      7.01 o 
  -4   4   2       75.69       76.35      5.62 o 
  -3   4   2      144.01      154.47      7.27 o 
  -2   4   2       57.80       45.12      3.81 o 
  -1   4   2      341.46      298.75     11.09 o 
   0   4   2       56.98       51.38      4.40 o 
   1   4   2      609.12      609.79     19.82 o 
   2   4   2      468.19      436.60     11.59 o 
   3   4   2      265.05      233.49      7.32 o 
   4   4   2      758.27      685.01     16.24 o 
   5   4   2       42.32       41.30      3.31 o 
   6   4   2      153.35      137.67      7.81 o 
  -8   5   2      105.90       98.52     12.90 o 
  -7   5   2        8.61        6.51      6.58 o 
  -6   5   2       73.68      107.58     12.28 o 
  -5   5   2       18.46       13.62      4.31 o 
  -4   5   2       91.27       91.17     13.06 o 
  -3   5   2       18.96       15.48      6.24 o 
  -2   5   2      127.39      118.54      8.13 o 
  -1   5   2       88.41       98.51     15.48 o 
   0   5   2       13.04       23.69      4.93 o 
   1   5   2      133.27      121.13     11.26 o 
   2   5   2      166.14      167.96      9.12 o 
   3   5   2      262.77      265.27     11.29 o 
   4   5   2       28.41       33.56      5.92 o 
   5   5   2      148.47      131.70     10.45 o 
   6   5   2       17.08       19.60      4.04 o 
  -7   6   2       54.58       74.08     12.41 o 
  -6   6   2       16.73       40.70      9.12 o 
  -5   6   2       41.67       59.56      9.49 o 
  -4   6   2       91.96       99.26     11.04 o 
  -3   6   2      135.08      146.86      8.90 o 
  -2   6   2      171.02      177.23      8.91 o 
  -1   6   2      127.88      139.45      7.94 o 
   0   6   2      174.54      180.25      8.77 o 
   1   6   2      128.40      128.90     11.07 o 
   2   6   2      102.49       93.71     13.12 o 
   3   6   2       75.65       85.64      7.01 o 
   4   6   2       31.29       33.77      4.97 o 
   5   6   2      105.40       95.11      8.79 o 
   6   6   2       44.74       60.00      5.37 o 
   7   6   2       29.41       33.69      6.89 o 
  -6   7   2       65.13       78.54     12.78 o 
  -5   7   2       12.36       19.63      5.05 o 
  -4   7   2       79.55       83.38      7.77 o 
  -3   7   2       53.18       57.41      6.61 o 
  -2   7   2       33.33       34.79      7.97 o 
  -1   7   2       23.45       28.46      6.98 o 
   0   7   2       60.94       60.59      5.72 o 
   1   7   2       37.68       38.44      5.05 o 
   2   7   2       64.00       54.64      5.83 o 
   3   7   2       98.07      107.62      8.07 o 
   4   7   2       10.14       10.55      5.52 o 
   5   7   2       81.97      113.04     12.66 o 
   6   7   2       62.39       70.77      6.75 o 
  -5   8   2        9.61        9.51      5.93 o 
  -4   8   2       27.38       38.20      6.62 o 
  -3   8   2       53.41       57.45      7.00 o 
  -2   8   2       40.36       40.09      7.17 o 
  -1   8   2      120.07      123.09      8.82 o 
   0   8   2       90.82       94.79      7.59 o 
   1   8   2      114.72      115.48     17.28 o 
   2   8   2       46.65       50.49      6.18 o 
   3   8   2       21.78       25.75      6.76 o 
   4   8   2       25.76       28.85      6.76 o 
  -3   9   2        4.02        4.59      5.69 o 
  -2   9   2       60.04       69.53      7.96 o 
  -1   9   2       38.98       55.58      7.63 o 
   0   9   2       45.55       59.25      6.90 o 
   1   9   2       50.78       64.23      7.11 o 
   2   9   2       10.86       21.16      8.31 o 
   3   9   2       13.34       13.40      8.93 o 
  -3  -9   3        0.49        6.84      7.82 o 
  -2  -9   3       42.02       36.63      5.99 o 
  -1  -9   3        2.15        0.72      3.61 o 
   0  -9   3       31.03       26.16      5.14 o 
   1  -9   3       13.04       21.01      4.56 o 
   2  -9   3       16.36       12.18      4.53 o 
  -4  -8   3        9.42        9.26      3.67 o 
  -3  -8   3       67.95       63.40      7.04 o 
  -2  -8   3       35.10       28.40      5.28 o 
  -1  -8   3       33.19       48.95     12.47 o 
   0  -8   3       29.41       27.70      5.29 o 
   1  -8   3       24.94       28.57      5.48 o 
   2  -8   3       24.46       22.88      5.08 o 
   3  -8   3       34.21       36.72      6.05 o 
   4  -8   3       39.46       39.71      6.25 o 
  -6  -7   3      127.35      139.59     14.15 o 
  -5  -7   3       13.35        5.61      6.36 o 
  -4  -7   3       54.76       58.12      9.18 o 
  -3  -7   3       69.38       69.48      7.13 o 
  -2  -7   3       62.14       57.75      6.59 o 
  -1  -7   3       10.27       13.73      4.17 o 
   0  -7   3       79.01       72.63      7.57 o 
   1  -7   3       69.28       77.09      7.99 o 
   2  -7   3       88.08       76.34      8.44 o 
   3  -7   3       54.38       50.82      6.78 o 
   4  -7   3       14.50       10.18      5.37 o 
   5  -7   3       23.66       34.80      7.57 o 
  -7  -6   3        9.77       20.72      5.52 o 
  -6  -6   3        0.36       -2.11      3.35 o 
  -5  -6   3       33.37       32.33      4.87 o 
  -4  -6   3       36.64       33.86      3.86 o 
  -3  -6   3       57.44       61.26      9.83 o 
  -2  -6   3       75.78       70.28      6.80 o 
  -1  -6   3      151.54      132.16      9.20 o 
   0  -6   3       49.03       37.31      5.53 o 
   1  -6   3      341.88      332.50     11.37 o 
   2  -6   3      126.79      116.76      9.28 o 
   3  -6   3      202.69      198.65      8.63 o 
   4  -6   3      128.33      140.27      7.76 o 
   5  -6   3       18.72       19.05      3.81 o 
   6  -6   3       73.79       69.86      6.70 o 
  -8  -5   3       52.95       53.15      7.21 o 
  -7  -5   3       20.05       20.54      6.24 o 
  -6  -5   3      218.27      210.44     17.81 o 
  -5  -5   3       15.15       13.80      2.73 o 
  -4  -5   3      339.20      326.46     15.78 o 
  -3  -5   3       10.21       10.57      2.29 o 
  -2  -5   3      162.12      148.20      5.54 o 
  -1  -5   3       78.09       91.07      7.37 o 
   0  -5   3       57.00       50.81      5.03 o 
   1  -5   3       13.58       13.38      2.99 o 
   2  -5   3      128.49      119.00      6.15 o 
   3  -5   3       39.06       41.14      4.25 o 
   4  -5   3       61.84       49.76      6.86 o 
   5  -5   3       33.81       42.26      5.26 o 
   6  -5   3        4.19        2.22      2.70 o 
   7  -5   3       33.04       32.57      6.89 o 
  -8  -4   3        4.18        2.28      3.58 o 
  -7  -4   3       27.89       22.85      4.63 o 
  -6  -4   3       51.65       48.64     10.36 o 
  -5  -4   3       50.88       56.32      4.28 o 
  -4  -4   3       44.75       47.37      3.81 o 
  -3  -4   3      117.51      122.06      4.79 o 
  -2  -4   3      162.37      154.96      4.54 o 
  -1  -4   3      432.27      417.97      9.17 o 
   0  -4   3      368.07      393.54     12.04 o 
   1  -4   3      357.08      347.64     16.57 o 
   2  -4   3      137.92      137.74      6.35 o 
   3  -4   3       57.93       50.87      4.41 o 
   4  -4   3       49.81       40.06      5.08 o 
   5  -4   3       10.00       10.53      2.96 o 
   6  -4   3       69.18       65.01      5.64 o 
   7  -4   3        2.92        4.29      3.65 o 
   8  -4   3       95.87      103.01      8.89 o 
  -8  -3   3       73.71       81.51     12.38 o 
  -7  -3   3       36.46       36.99      5.45 o 
  -6  -3   3      184.65      186.37     18.98 o 
  -5  -3   3       39.87       39.52      5.24 o 
  -4  -3   3      363.08      369.56      9.76 o 
  -3  -3   3        5.26        5.24      1.75 o 
  -2  -3   3      313.26      327.56      9.41 o 
  -1  -3   3       26.78       33.84      1.99 o 
   0  -3   3      582.98      593.44     14.80 o 
   1  -3   3      198.85      185.57      8.19 o 
   2  -3   3      186.35      185.49      7.07 o 
   3  -3   3      270.63      269.33     11.27 o 
   4  -3   3        3.58        0.21      2.35 o 
   5  -3   3      154.45      147.48     10.48 o 
   6  -3   3        3.69        3.15      2.50 o 
   7  -3   3       44.35       53.52      6.16 o 
   8  -3   3       30.76       31.22      8.93 o 
  -9  -2   3       31.37       39.22      6.13 o 
  -8  -2   3       30.79       38.19     10.98 o 
  -7  -2   3       69.87       57.73      6.25 o 
  -6  -2   3       25.28       23.11      4.41 o 
  -5  -2   3      220.20      206.16      9.91 o 
  -4  -2   3        5.86        6.68      1.53 o 
  -3  -2   3      462.91      499.98     11.90 o 
  -2  -2   3       77.71       80.57      2.89 o 
  -1  -2   3      530.82      615.06     12.44 o 
   0  -2   3        7.98        5.64      1.41 o 
   1  -2   3      272.70      244.46      9.32 o 
   2  -2   3        5.57        6.18      2.48 o 
   3  -2   3      352.37      328.89      9.99 o 
   4  -2   3       53.56       47.40      5.28 o 
   5  -2   3      310.17      294.68      9.99 o 
   6  -2   3      152.88      151.67      7.19 o 
   7  -2   3       24.73       27.73      5.00 o 
   8  -2   3       73.30       88.84     11.17 o 
  -9  -1   3        0.60        0.64      3.24 o 
  -8  -1   3       89.90       99.72      8.50 o 
  -7  -1   3        1.73       -0.67      3.19 o 
  -6  -1   3      102.04      100.98      7.48 o 
  -5  -1   3        8.62       11.11      3.71 o 
  -4  -1   3       93.49      111.17      6.62 o 
  -3  -1   3       72.38       78.34      3.43 o 
  -2  -1   3      193.95      221.39      5.92 o 
  -1  -1   3      141.97      151.62      5.11 o 
   0  -1   3       87.66       94.81      3.53 o 
   1  -1   3      719.22      697.52     29.84 o 
   2  -1   3      109.48      106.89      6.16 o 
   3  -1   3      700.38      653.66     17.36 o 
   4  -1   3      258.79      241.45      8.02 o 
   5  -1   3      395.40      377.91     20.73 o 
   6  -1   3      113.03      114.51      7.01 o 
   7  -1   3      323.27      349.91     20.66 o 
   8  -1   3        3.89        1.86      4.72 o 
  -9   0   3      105.72      113.84     26.62 o 
  -8   0   3       59.29       63.02     13.59 o 
  -7   0   3      206.33      211.12     26.58 o 
  -6   0   3        9.35       11.12      3.84 o 
  -5   0   3      302.03      312.19     12.71 o 
  -4   0   3       55.75       74.92      9.86 o 
  -3   0   3      666.25      770.86     24.58 o 
  -2   0   3      262.71      286.48     11.09 o 
  -1   0   3     1898.28     2503.60     60.65 o 
   0   0   3      101.72      111.58      4.12 o 
   1   0   3     1045.20     1036.45     25.64 o 
   2   0   3      465.00      433.45     11.63 o 
   3   0   3       73.80       71.02      4.60 o 
   4   0   3       84.23       77.54      4.17 o 
   5   0   3        3.71        5.38      2.36 o 
   6   0   3       71.60       73.57      4.86 o 
   7   0   3        7.15        8.87      4.84 o 
   8   0   3       44.63       64.27      9.55 o 
  -9   1   3        0.40       -3.46      3.46 o 
  -8   1   3       88.04       81.44      7.52 o 
  -7   1   3        1.69        3.13      3.22 o 
  -6   1   3      101.13      108.27     11.57 o 
  -5   1   3        8.74       12.20      3.74 o 
  -4   1   3       95.11      108.55      6.58 o 
  -3   1   3       71.02       79.72      5.28 o 
  -2   1   3      197.03      215.84     12.16 o 
  -1   1   3      139.14      152.08      5.29 o 
   0   1   3       88.21      100.65      3.34 o 
   1   1   3      711.00      745.80     18.84 o 
   2   1   3      114.92       94.44      3.45 o 
   3   1   3      693.17      653.15     17.13 o 
   4   1   3      262.78      261.68      8.46 o 
   5   1   3      398.83      420.45     12.74 o 
   6   1   3      113.93      105.60      5.68 o 
   8   1   3        3.76        5.77      4.40 o 
  -9   2   3       31.27       24.95      5.17 o 
  -8   2   3       30.96       36.70      5.29 o 
  -7   2   3       69.65       68.06      6.48 o 
  -6   2   3       25.27       40.49     12.00 o 
  -5   2   3      223.46      211.02      9.87 o 
  -4   2   3        5.87        8.28      3.32 o 
  -3   2   3      464.26      429.82     15.06 o 
  -2   2   3       78.17       87.60      7.32 o 
  -1   2   3      523.98      536.83     24.51 o 
   0   2   3        8.73        7.45      2.14 o 
   1   2   3      268.54      239.48      6.46 o 
   2   2   3        4.89        8.24      1.33 o 
   3   2   3      346.13      312.30      9.15 o 
   4   2   3       52.17       46.50      3.45 o 
   5   2   3      305.10      299.51      9.78 o 
   6   2   3      151.06      160.90     16.01 o 
   7   2   3       23.98       20.60      5.21 o 
   8   2   3       72.48       75.01      9.99 o 
  -8   3   3       72.98       66.60      6.80 o 
  -7   3   3       35.53       33.49      4.99 o 
  -6   3   3      183.72      163.72      8.95 o 
  -5   3   3       39.68       40.26      5.92 o 
  -4   3   3      361.54      342.92     13.30 o 
  -3   3   3        5.31        4.70      2.51 o 
  -2   3   3      316.17      307.10     16.32 o 
  -1   3   3       28.25       37.72      5.15 o 
   0   3   3      595.57      581.69     18.46 o 
   1   3   3      204.09      208.11      5.95 o 
   2   3   3      193.32      189.50      6.28 o 
   3   3   3      269.59      242.90      6.06 o 
   4   3   3        3.96        4.78      2.07 o 
   5   3   3      151.96      140.20      7.57 o 
   6   3   3        3.76        5.23      4.03 o 
   7   3   3       45.03       64.15      8.38 o 
   8   3   3       30.98       38.59      7.38 o 
  -8   4   3        4.54        6.18      5.61 o 
  -7   4   3       28.80       26.83      4.47 o 
  -6   4   3       51.48       51.57      5.68 o 
  -5   4   3       52.86       52.84      5.32 o 
  -4   4   3       44.71       41.40      9.00 o 
  -3   4   3      117.92      112.77      6.56 o 
  -2   4   3      163.61      182.21     12.22 o 
  -1   4   3      427.88      414.93     21.03 o 
   0   4   3      369.21      384.15     13.34 o 
   1   4   3      353.98      343.74     12.18 o 
   2   4   3      134.47      126.11      4.44 o 
   3   4   3       58.74       49.31      3.10 o 
   4   4   3       45.86       45.42      2.85 o 
   5   4   3       10.83       10.49      2.47 o 
   6   4   3       68.62       61.85      9.55 o 
  -8   5   3       51.46       52.86     10.98 o 
  -7   5   3       20.19       34.43      8.69 o 
  -6   5   3      217.05      208.66     10.63 o 
  -5   5   3       15.29       14.82      3.50 o 
  -4   5   3      339.16      307.90     24.63 o 
  -3   5   3       10.25       11.51      2.88 o 
  -2   5   3      159.22      158.70     11.97 o 
  -1   5   3       77.06       77.72      5.47 o 
   0   5   3       56.34       61.02      4.68 o 
   1   5   3       13.96       15.17      3.11 o 
   2   5   3      130.86      124.81      6.92 o 
   3   5   3       42.69       39.90      4.72 o 
   4   5   3       63.03       65.61      9.02 o 
   5   5   3       36.36       38.04      4.15 o 
   6   5   3        3.92        1.72      2.95 o 
   7   5   3       32.66       34.74      6.82 o 
  -7   6   3       11.55       23.58      9.93 o 
  -6   6   3        0.43        2.98      6.20 o 
  -5   6   3       32.03       37.53      8.50 o 
  -4   6   3       36.40       39.52      7.82 o 
  -3   6   3       56.71       61.42      9.00 o 
  -2   6   3       74.04       75.98      8.56 o 
  -1   6   3      153.87      146.91      7.88 o 
   0   6   3       48.14       44.75      4.63 o 
   1   6   3      341.77      358.76     13.81 o 
   2   6   3      128.52      134.69     12.56 o 
   3   6   3      201.88      173.96     12.84 o 
   4   6   3      129.43      127.37     12.10 o 
   5   6   3       19.57       20.83      3.65 o 
   6   6   3       73.59       72.47      5.89 o 
  -6   7   3      129.27      139.47     16.19 o 
  -5   7   3       13.33       23.89      8.25 o 
  -4   7   3       55.28       72.35      9.24 o 
  -3   7   3       70.20       66.47      6.75 o 
  -2   7   3       61.26       55.53      5.80 o 
  -1   7   3       11.10        8.77      8.87 o 
   0   7   3       74.62       70.50      6.12 o 
   1   7   3       69.37       74.30      6.27 o 
   2   7   3       83.66       83.02      6.87 o 
   3   7   3       54.44       59.81      8.87 o 
   4   7   3       13.44       11.91      6.08 o 
   5   7   3       23.01       25.84      4.16 o 
  -5   8   3       95.46      112.57     10.64 o 
  -4   8   3        9.43        9.08      5.11 o 
  -3   8   3       69.00       82.16      8.20 o 
  -2   8   3       35.30       35.48      5.51 o 
  -1   8   3       34.42       37.46      5.48 o 
   0   8   3       28.41       18.11      4.47 o 
   1   8   3       26.45       39.58      8.28 o 
   2   8   3       24.17       15.39      5.52 o 
   4   8   3       41.14       44.79      7.82 o 
  -3   9   3        0.43        8.58      5.83 o 
  -2   9   3       43.59       47.26      7.26 o 
  -1   9   3        2.02        8.00      4.60 o 
   0   9   3       32.60       42.22      6.31 o 
   1   9   3       12.82       17.99      7.44 o 
   2   9   3       16.33       12.84      7.69 o 
  -2  -9   4        6.11        8.85      4.10 o 
  -1  -9   4        9.81       12.06      4.39 o 
   0  -9   4       17.55       18.24      5.08 o 
   1  -9   4        0.15        0.41      4.03 o 
  -4  -8   4        0.36        0.71      2.60 o 
  -3  -8   4       83.27       71.67      7.72 o 
  -2  -8   4        4.10       -0.66      3.30 o 
  -1  -8   4      132.28      150.65     21.75 o 
   0  -8   4        7.27        4.26      8.87 o 
   1  -8   4      101.77      121.08     10.62 o 
   2  -8   4        4.52        8.76      4.17 o 
   3  -8   4       39.53       44.76     12.16 o 
   4  -8   4        2.75        0.99      4.28 o 
  -6  -7   4       23.74       38.03      6.95 o 
  -5  -7   4       17.94       22.58      6.33 o 
  -4  -7   4       97.19       93.24     13.12 o 
  -3  -7   4        2.19        0.49      2.98 o 
  -2  -7   4      115.82      104.95      8.87 o 
  -1  -7   4        0.86        3.94      3.51 o 
   0  -7   4       70.96       62.83      7.43 o 
   1  -7   4        4.16        2.12      3.42 o 
   2  -7   4       51.74       40.52      6.19 o 
   3  -7   4       34.09       38.86      6.14 o 
   4  -7   4       36.83       47.52      9.43 o 
   5  -7   4       43.59       44.86      9.00 o 
  -6  -6   4       10.58       13.34      4.90 o 
  -5  -6   4       21.85       17.50      5.65 o 
  -4  -6   4        1.16       -1.30      2.35 o 
  -3  -6   4       83.97       85.49      5.76 o 
  -2  -6   4        1.48       -2.57      2.91 o 
  -1  -6   4      186.28      192.41      8.05 o 
   0  -6   4        4.02        0.07      2.28 o 
   1  -6   4       99.69       93.27     12.63 o 
   2  -6   4        4.03        9.68      2.58 o 
   3  -6   4       40.50       42.14      4.30 o 
   4  -6   4       37.34       38.06      5.35 o 
   5  -6   4       20.02       24.46      4.54 o 
   6  -6   4       58.38       71.25      6.94 o 
  -7  -5   4       49.88       53.43     13.28 o 
  -6  -5   4      237.15      234.76     15.17 o 
  -5  -5   4       51.73       48.83      5.06 o 
  -4  -5   4      239.93      240.74      7.53 o 
  -3  -5   4        9.68        5.01      2.75 o 
  -2  -5   4      254.33      235.35      7.46 o 
  -1  -5   4        1.63        0.30      2.99 o 
   0  -5   4      143.13      148.50      6.92 o 
   1  -5   4       17.48       13.48      3.22 o 
   2  -5   4       67.49       64.26      5.02 o 
   3  -5   4       83.20       79.69     10.36 o 
   4  -5   4       54.87       55.84      6.01 o 
   5  -5   4       34.55       35.84      6.36 o 
   6  -5   4       47.63       46.95      5.80 o 
   7  -5   4        4.93        9.55      4.65 o 
  -8  -4   4        7.35       15.93      4.32 o 
  -7  -4   4        5.72        5.58      2.90 o 
  -6  -4   4       83.31       83.14      6.90 o 
  -5  -4   4       21.93       19.66      5.77 o 
  -4  -4   4       56.94       61.72      3.72 o 
  -3  -4   4      106.43      109.23      4.71 o 
  -2  -4   4       12.76       16.86      2.11 o 
  -1  -4   4      174.69      168.89      6.24 o 
   0  -4   4       69.71       75.02      4.78 o 
   1  -4   4      237.89      203.73      7.80 o 
   2  -4   4       12.23        8.39      2.99 o 
   3  -4   4      203.70      209.77     10.19 o 
   4  -4   4       59.90       57.23      6.11 o 
   5  -4   4       93.25       89.87      7.41 o 
   6  -4   4       38.22       34.25      5.11 o 
   7  -4   4        3.85       13.03      5.21 o 
  -8  -3   4      151.52      132.72     19.73 o 
  -7  -3   4       37.93       33.24      8.53 o 
  -6  -3   4      165.58      165.94      9.70 o 
  -5  -3   4       32.44       28.16      4.63 o 
  -4  -3   4       94.98      100.08      6.08 o 
  -3  -3   4       10.28        8.82      2.20 o 
  -2  -3   4      212.55      219.78      6.77 o 
  -1  -3   4       63.72       70.83      2.91 o 
   0  -3   4      141.66      137.97      5.80 o 
   1  -3   4      208.98      191.20      8.86 o 
   2  -3   4      117.45       97.23      6.51 o 
   3  -3   4       85.14       89.26      6.64 o 
   4  -3   4      281.00      261.20     11.90 o 
   5  -3   4       76.64       78.16      5.34 o 
   6  -3   4      210.56      202.08      8.47 o 
   7  -3   4       70.33       74.76      7.00 o 
   8  -3   4       10.93       10.86      4.40 o 
  -9  -2   4       39.88       44.48     10.14 o 
  -8  -2   4       82.26       80.12      7.69 o 
  -7  -2   4      106.56      108.38      9.65 o 
  -6  -2   4       35.29       31.43      4.68 o 
  -5  -2   4      312.59      292.94     21.53 o 
  -4  -2   4       12.21       14.12      2.05 o 
  -3  -2   4      507.42      574.49     13.58 o 
  -2  -2   4      100.68      118.47      4.76 o 
  -1  -2   4      526.91      542.03     12.95 o 
   0  -2   4      138.79      154.02      5.19 o 
   1  -2   4      982.23      974.38     31.02 o 
   2  -2   4       98.69      112.29      6.53 o 
   3  -2   4      303.66      262.59     11.05 o 
   4  -2   4       78.36       80.70      5.42 o 
   5  -2   4       69.56       63.85      4.54 o 
   6  -2   4       32.40       32.23      3.79 o 
   7  -2   4        9.41        4.72      4.22 o 
   8  -2   4       12.69       14.83      5.83 o 
  -9  -1   4       15.74       11.19      4.35 o 
  -8  -1   4        8.63        6.54      3.70 o 
  -7  -1   4       84.25       80.52      8.25 o 
  -6  -1   4       53.16       46.40      5.55 o 
  -5  -1   4      126.93      142.04      8.38 o 
  -4  -1   4      216.18      206.51     11.73 o 
  -3  -1   4      290.26      319.42     10.38 o 
  -2  -1   4      106.09      115.70      4.57 o 
  -1  -1   4      212.21      219.96      7.52 o 
   0  -1   4      102.60      102.00      3.88 o 
   1  -1   4      148.21      132.80      6.29 o 
   2  -1   4      460.59      451.84     15.85 o 
   3  -1   4      418.19      412.62     11.90 o 
   4  -1   4       30.67       26.87      3.02 o 
   5  -1   4      196.15      192.30      7.38 o 
   6  -1   4        5.24        6.29      2.48 o 
   7  -1   4      139.96      144.99     13.46 o 
   8  -1   4       12.84       14.52      6.20 o 
  -9   0   4       80.23       81.52      8.45 o 
  -8   0   4        0.62       -2.00      2.79 o 
  -7   0   4      184.69      172.15     16.91 o 
  -6   0   4       50.54       55.77      8.47 o 
  -5   0   4      390.51      400.84     15.43 o 
  -4   0   4        3.17        2.80      3.03 o 
  -3   0   4     1018.69     1132.77     35.09 o 
  -2   0   4       49.66       72.50      3.53 o 
  -1   0   4     2117.68     2642.47     64.13 o 
   0   0   4       36.19       40.03      4.49 o 
   1   0   4      548.17      526.27     13.75 o 
   2   0   4      152.10      165.40      5.35 o 
   3   0   4      126.23      123.08      4.76 o 
   4   0   4       67.17       69.28      3.97 o 
   5   0   4      114.70      107.55      5.38 o 
   6   0   4       62.10       65.14      6.73 o 
   7   0   4       45.78       58.32      8.50 o 
   8   0   4      150.20      181.59     16.44 o 
  -9   1   4       15.93       17.61      5.08 o 
  -8   1   4        7.25       10.18      3.98 o 
  -7   1   4       87.10       93.41      7.69 o 
  -6   1   4       52.24       52.20      8.25 o 
  -5   1   4      128.11      131.70      8.01 o 
  -4   1   4      215.77      195.06      9.14 o 
  -3   1   4      288.64      333.78      9.81 o 
  -2   1   4      104.09      112.53      8.44 o 
  -1   1   4      212.73      235.20      7.14 o 
   0   1   4      108.16      103.43      4.00 o 
   1   1   4      150.88      158.15     10.52 o 
   2   1   4      469.94      454.07     12.35 o 
   3   1   4      424.75      408.33     11.33 o 
   4   1   4       32.19       28.64      4.00 o 
   5   1   4      198.41      188.11      9.52 o 
   6   1   4        4.38       -2.35      5.15 o 
   7   1   4      137.21      150.45     13.21 o 
   8   1   4       12.85       17.99      5.77 o 
  -9   2   4       42.15       29.53      5.81 o 
  -8   2   4       83.44       62.73      8.50 o 
  -7   2   4      110.03      113.45      8.44 o 
  -6   2   4       35.85       37.53      4.90 o 
  -5   2   4      310.23      270.61     17.12 o 
  -4   2   4       11.60       15.23      5.83 o 
  -3   2   4      500.81      492.07     26.46 o 
  -2   2   4      100.32      105.90      8.25 o 
  -1   2   4      524.67      581.18     18.41 o 
   0   2   4      139.39      158.66      6.90 o 
   1   2   4      970.40      992.88     19.14 o 
   2   2   4       97.01      103.93      4.35 o 
   3   2   4      301.29      270.36      6.99 o 
   4   2   4       75.65       72.15      5.50 o 
   5   2   4       73.38       69.19      5.85 o 
   6   2   4       29.72       30.18      4.41 o 
   7   2   4       10.30       13.09      5.21 o 
   8   2   4       11.16       12.47      5.15 o 
  -8   3   4      150.92      143.35     10.12 o 
  -7   3   4       37.62       30.06      4.78 o 
  -6   3   4      161.53      157.16      9.40 o 
  -5   3   4       33.45       31.68      4.65 o 
  -4   3   4       90.46       78.22      6.27 o 
  -3   3   4       10.64        3.44      3.23 o 
  -2   3   4      214.03      206.35     12.78 o 
  -1   3   4       63.52       62.85      6.45 o 
   0   3   4      143.76      139.48      4.63 o 
   1   3   4      208.44      213.39      6.24 o 
   2   3   4      119.84      104.05      3.39 o 
   3   3   4       87.02       87.66      3.33 o 
   4   3   4      284.08      246.68      8.34 o 
   5   3   4       79.23       76.63      6.07 o 
   6   3   4      212.28      199.58     15.57 o 
   7   3   4       72.19       98.21     10.11 o 
   8   3   4       10.68       19.29      4.96 o 
  -8   4   4        7.70       10.93      4.29 o 
  -7   4   4        7.06        9.86      5.21 o 
  -6   4   4       84.23       93.87      7.55 o 
  -5   4   4       25.08       28.25      8.03 o 
  -4   4   4       57.04       65.75      5.88 o 
  -3   4   4      110.18      109.30      6.94 o 
  -2   4   4       12.90       13.09      5.46 o 
  -1   4   4      177.37      165.71     11.35 o 
   0   4   4       68.77       72.27      4.54 o 
   1   4   4      237.23      224.48      6.64 o 
   2   4   4       11.32       11.29      2.27 o 
   3   4   4      199.95      195.76      6.31 o 
   4   4   4       60.31       61.95      4.87 o 
   5   4   4       90.86       92.38      9.28 o 
   6   4   4       36.79       28.39      4.69 o 
   7   4   4        3.67        6.39      3.97 o 
  -7   5   4       49.85       52.60      6.17 o 
  -6   5   4      237.83      232.35     11.30 o 
  -5   5   4       50.42       48.53      5.10 o 
  -4   5   4      239.59      208.08     10.42 o 
  -3   5   4        9.31        7.16      7.10 o 
  -2   5   4      255.05      231.47     15.08 o 
  -1   5   4        1.70       -2.08      2.42 o 
   0   5   4      142.67      131.41      6.65 o 
   1   5   4       17.48       20.64      3.31 o 
   2   5   4       64.88       53.44      4.82 o 
   3   5   4       82.64       77.30      8.56 o 
   4   5   4       52.99       43.22      4.44 o 
   5   5   4       34.73       35.50      4.09 o 
   6   5   4       47.29       44.94      5.67 o 
   7   5   4        5.79        2.79      4.72 o 
  -7   6   4       30.40       37.53     10.98 o 
  -6   6   4       10.17       24.32      8.25 o 
  -5   6   4       21.80       29.03      7.38 o 
  -4   6   4        1.16       -1.86      4.84 o 
  -3   6   4       85.44       99.39     11.23 o 
  -2   6   4        1.42        0.56      3.13 o 
  -1   6   4      187.49      168.75     12.07 o 
   0   6   4        4.27        5.06      3.88 o 
   1   6   4      102.40      114.31      6.83 o 
   2   6   4        4.08        3.35      4.53 o 
   3   6   4       42.67       39.02      7.07 o 
   4   6   4       37.78       44.60      5.41 o 
   5   6   4       20.40       26.45      3.93 o 
   6   6   4       59.48       62.23      6.82 o 
  -6   7   4       23.18       28.66     10.05 o 
  -5   7   4       17.94       32.70      9.00 o 
  -4   7   4       97.25      113.73      9.04 o 
  -3   7   4        2.33        8.23      4.04 o 
  -2   7   4      115.30      111.33      8.07 o 
  -1   7   4        0.87        2.89      3.11 o 
   0   7   4       70.56       61.59      5.89 o 
   1   7   4        4.18        5.03      3.47 o 
   2   7   4       51.68       41.63      7.57 o 
   3   7   4       32.99       36.36      7.44 o 
   4   7   4       35.88       48.42      9.98 o 
   5   7   4       42.15       52.77      5.28 o 
  -4   8   4        0.45        0.14      4.69 o 
  -3   8   4       81.75       85.80      8.39 o 
  -2   8   4        4.16       11.82      4.47 o 
  -1   8   4      131.16      137.23      9.29 o 
   0   8   4        7.29       12.48      4.03 o 
   1   8   4      102.51       83.07     10.17 o 
   2   8   4        4.67       14.64      4.96 o 
   3   8   4       40.57       35.49      7.32 o 
   4   8   4        3.12        7.69      4.65 o 
  -2   9   4        5.91        5.09      5.24 o 
  -1   9   4        9.92       16.49      5.58 o 
   0   9   4       16.94        7.38      7.13 o 
   1   9   4        0.21        5.15      5.21 o 
   2   9   4       36.02       51.93      8.56 o 
  -1  -9   5       13.17       16.37      7.17 o 
   0  -9   5       49.35       71.22     13.09 o 
  -4  -8   5        2.07        6.02      5.77 o 
  -3  -8   5       49.80       49.56      6.45 o 
  -2  -8   5        0.79        4.35      3.40 o 
  -1  -8   5       70.59       73.48      8.42 o 
   0  -8   5        3.45       -0.85      3.22 o 
   1  -8   5       75.51       92.66     13.80 o 
   2  -8   5        8.43        9.38      8.69 o 
   3  -8   5       41.64       47.93     11.14 o 
  -6  -7   5       46.97       47.09      8.13 o 
  -5  -7   5       41.03       35.36      7.13 o 
  -4  -7   5       46.34       48.08      8.69 o 
  -3  -7   5       37.99       32.33      5.18 o 
  -2  -7   5       64.78       65.93      7.14 o 
  -1  -7   5        0.47       -0.24      3.27 o 
   0  -7   5       63.96       59.93      7.05 o 
   1  -7   5        7.57        5.22      3.70 o 
   2  -7   5       65.33       72.88      8.02 o 
   3  -7   5        0.96        0.87      4.59 o 
   4  -7   5       83.61       78.47      7.15 o 
   5  -7   5        1.41        5.07      6.76 o 
  -7  -6   5        0.17        6.14      4.22 o 
  -6  -6   5       55.67       59.68      8.81 o 
  -5  -6   5       27.41       16.25      5.83 o 
  -4  -6   5       87.90       84.65      5.69 o 
  -3  -6   5       57.21       50.65      4.61 o 
  -2  -6   5       54.67       61.63      4.78 o 
  -1  -6   5       97.17       97.49      8.67 o 
   0  -6   5       25.79       26.82      4.55 o 
   1  -6   5      150.67      143.49      8.06 o 
   2  -6   5        8.55       14.24      4.64 o 
   3  -6   5       89.74       79.78      7.04 o 
   4  -6   5        3.22        3.58      2.97 o 
   5  -6   5       15.08       17.59      6.30 o 
   6  -6   5        1.31        7.27      3.44 o 
  -7  -5   5        4.71        6.22      2.97 o 
  -6  -5   5       87.89       79.30      6.79 o 
  -5  -5   5        3.48        4.32      2.63 o 
  -4  -5   5       58.99       61.14      5.24 o 
  -3  -5   5       12.81       16.35      3.03 o 
  -2  -5   5       27.72       31.67      3.21 o 
  -1  -5   5        0.61        4.15      2.83 o 
   0  -5   5       49.32       48.91      4.53 o 
   1  -5   5       47.14       43.90      4.35 o 
   2  -5   5      144.86      151.52      9.15 o 
   3  -5   5       47.27       44.79      5.34 o 
   4  -5   5       92.83       99.61     13.43 o 
   5  -5   5       32.41       35.03      9.68 o 
   6  -5   5       60.02       57.51      6.62 o 
  -8  -4   5       71.10       57.65      6.20 o 
  -7  -4   5       20.22       23.63      4.23 o 
  -6  -4   5       84.40       74.86      6.76 o 
  -5  -4   5       94.29       89.84      9.59 o 
  -4  -4   5      181.02      182.74      6.18 o 
  -3  -4   5      291.71      299.63      8.48 o 
  -2  -4   5      204.59      209.30      5.85 o 
  -1  -4   5      380.76      395.00      9.13 o 
   0  -4   5       48.57       46.12      4.35 o 
   1  -4   5      238.45      230.14      8.72 o 
   2  -4   5       10.04        4.59      3.47 o 
   3  -4   5      120.21      108.22      7.84 o 
   4  -4   5        2.13        3.08      3.22 o 
   5  -4   5       42.26       52.42      8.38 o 
   6  -4   5       48.46       51.57      5.84 o 
   7  -4   5        6.98        9.28      5.43 o 
  -8  -3   5       49.30       50.94     13.87 o 
  -7  -3   5       71.17       79.58      7.14 o 
  -6  -3   5      105.78      100.97      7.77 o 
  -5  -3   5      130.57      129.13      8.13 o 
  -4  -3   5      438.43      477.75     17.41 o 
  -3  -3   5       56.78       65.99      3.81 o 
  -2  -3   5      252.11      265.42      6.76 o 
  -1  -3   5        3.38        5.39      1.62 o 
   0  -3   5       57.42       65.77     11.88 o 
   1  -3   5      103.34      114.19      7.00 o 
   2  -3   5       96.11       80.89      6.26 o 
   3  -3   5       23.60       20.88      4.52 o 
   4  -3   5       54.09       59.48      5.96 o 
   5  -3   5       52.80       56.00      6.01 o 
   6  -3   5       42.85       45.45      7.97 o 
   7  -3   5       39.39       48.01      5.65 o 
  -8  -2   5       16.34       15.23      4.28 o 
  -7  -2   5       77.07       74.48      7.11 o 
  -6  -2   5       12.08       13.52      4.06 o 
  -5  -2   5      243.87      228.24     32.17 o 
  -4  -2   5        1.12        1.42      1.86 o 
  -3  -2   5      295.35      319.41      8.59 o 
  -2  -2   5      104.49      118.24      4.38 o 
  -1  -2   5      634.83      665.04     21.90 o 
   0  -2   5      253.90      270.84      8.17 o 
   1  -2   5      460.00      419.43     44.86 o 
   2  -2   5       86.37       90.69      6.16 o 
   3  -2   5      148.50      132.79      7.79 o 
   4  -2   5       12.45       12.76      3.93 o 
   5  -2   5       89.63       73.23      6.69 o 
   6  -2   5       11.21        9.00      3.55 o 
   7  -2   5       40.33       47.82      5.61 o 
   8  -2   5       29.46       48.76      9.24 o 
  -9  -1   5      101.13       91.25     12.59 o 
  -8  -1   5       48.23       51.20      6.42 o 
  -7  -1   5      332.04      318.59     17.68 o 
  -6  -1   5        8.03       11.23      3.63 o 
  -5  -1   5      393.09      346.67     14.03 o 
  -4  -1   5       43.39       53.76      5.51 o 
  -3  -1   5      461.36      498.73     14.92 o 
  -2  -1   5      125.43      132.67      5.22 o 
  -1  -1   5      711.30      842.27     21.75 o 
   0  -1   5      569.10      578.51     23.35 o 
   1  -1   5       17.41       19.50      3.21 o 
   2  -1   5      194.50      175.88      8.42 o 
   3  -1   5       52.68       47.58      5.01 o 
   4  -1   5      245.66      241.43     11.06 o 
   5  -1   5       31.90       31.52      3.38 o 
   6  -1   5      125.55      131.64     11.07 o 
   7  -1   5       42.09       51.34      5.91 o 
   8  -1   5        7.46       14.39      6.08 o 
  -9   0   5        5.24        7.08      4.68 o 
  -8   0   5       87.32       75.19     11.76 o 
  -7   0   5       12.33       11.07      3.90 o 
  -6   0   5      252.43      231.01     11.17 o 
  -5   0   5      175.77      179.69      9.64 o 
  -4   0   5        0.33       -1.90      3.19 o 
  -3   0   5      699.96      787.96     20.73 o 
  -2   0   5     1131.11     1450.63     36.33 o 
  -1   0   5      582.93      748.85     19.60 o 
   0   0   5      245.18      253.43      7.72 o 
   1   0   5      198.55      198.36      6.34 o 
   2   0   5       11.94       16.73      2.69 o 
   3   0   5      190.18      182.58      6.36 o 
   4   0   5       48.61       54.93      4.41 o 
   5   0   5       96.59      107.37     15.63 o 
   6   0   5        1.06       -0.45      3.63 o 
   7   0   5       28.15       36.42      7.72 o 
   8   0   5        0.21       -1.18      4.65 o 
  -9   1   5      101.04      103.47     16.63 o 
  -8   1   5       48.81       47.37     13.06 o 
  -7   1   5      326.03      314.82     15.29 o 
  -6   1   5        7.83        7.60      3.39 o 
  -5   1   5      387.56      361.73     21.90 o 
  -4   1   5       38.82       38.50      5.02 o 
  -3   1   5      466.04      546.50     15.25 o 
  -2   1   5      121.56      133.56      5.14 o 
  -1   1   5      716.84      910.03     23.40 o 
   0   1   5      575.27      612.88     16.20 o 
   1   1   5       17.67       16.25      2.82 o 
   2   1   5      194.85      184.43      6.22 o 
   3   1   5       52.09       51.58      4.53 o 
   4   1   5      244.21      224.69     15.88 o 
   5   1   5       31.96       36.57      4.75 o 
   6   1   5      124.95      119.34      8.48 o 
   7   1   5       43.72       52.01      8.28 o 
   8   1   5        7.20        9.06      5.03 o 
  -8   2   5       14.81       18.03      4.62 o 
  -7   2   5       77.36       88.58      9.06 o 
  -6   2   5       11.19        7.34      5.49 o 
  -5   2   5      252.11      256.57     24.66 o 
  -4   2   5        0.64       -0.27      8.03 o 
  -3   2   5      305.48      306.71      9.04 o 
  -2   2   5      102.78      104.30      4.30 o 
  -1   2   5      629.35      697.19     15.77 o 
   0   2   5      254.50      256.89      8.94 o 
   1   2   5      457.44      435.54     10.54 o 
   2   2   5       86.15       90.53      4.19 o 
   3   2   5      148.70      138.28      5.58 o 
   4   2   5       11.78       12.78      2.53 o 
   5   2   5       87.41       78.66      6.40 o 
   6   2   5       10.46       11.80      3.59 o 
   7   2   5       40.92       51.78      5.87 o 
   8   2   5       28.85       36.79      7.76 o 
  -8   3   5       47.30       44.71      5.99 o 
  -7   3   5       72.23       68.13      6.84 o 
  -6   3   5      104.43       83.83     12.78 o 
  -5   3   5      133.18      136.62      8.68 o 
  -4   3   5      440.42      357.81     14.37 o 
  -3   3   5       59.60       49.07      7.76 o 
  -2   3   5      252.09      229.80     14.27 o 
  -1   3   5        2.94        3.47      4.40 o 
   0   3   5       56.03       58.81      3.23 o 
   1   3   5      102.82      101.73      3.94 o 
   2   3   5       95.05       86.19      3.85 o 
   3   3   5       23.98       25.08      2.90 o 
   4   3   5       53.00       54.76      3.91 o 
   5   3   5       53.87       57.92      4.60 o 
   6   3   5       40.96       48.39      4.13 o 
   7   3   5       40.92       38.01      6.76 o 
  -8   4   5       71.06       62.41      6.90 o 
  -7   4   5       21.83       26.60      4.77 o 
  -6   4   5       81.81       71.39      7.38 o 
  -5   4   5       93.60       93.01      7.39 o 
  -4   4   5      180.69      164.77     14.24 o 
  -3   4   5      287.57      242.70     15.70 o 
  -2   4   5      205.00      197.78     13.46 o 
  -1   4   5      378.90      351.02     18.92 o 
   0   4   5       48.08       49.20      4.05 o 
   1   4   5      240.84      241.94     11.20 o 
   2   4   5       10.17        7.22      3.04 o 
   3   4   5      122.94      116.71      6.29 o 
   4   4   5        1.90       -1.09      3.38 o 
   5   4   5       43.88       52.23      8.41 o 
   6   4   5       48.22       40.04      5.25 o 
   7   4   5        7.84        9.55      5.27 o 
  -7   5   5        5.30        9.05      3.69 o 
  -6   5   5       87.32       86.16     13.06 o 
  -5   5   5        4.33        8.52      3.35 o 
  -4   5   5       57.66       46.33      5.21 o 
  -3   5   5       12.42        9.06      5.34 o 
  -2   5   5       24.79       16.07      5.58 o 
  -1   5   5        0.54        4.26      4.16 o 
   0   5   5       48.30       50.43      4.43 o 
   1   5   5       47.08       42.80      4.16 o 
   2   5   5      146.48      135.50     11.04 o 
   3   5   5       46.99       40.11      4.34 o 
   4   5   5       92.80       77.86      5.73 o 
   5   5   5       31.67       27.03      4.71 o 
   6   5   5       59.77       77.43      7.35 o 
  -7   6   5        0.07       11.11      8.75 o 
  -6   6   5       56.60       86.17     12.72 o 
  -5   6   5       26.62       19.17      7.01 o 
  -4   6   5       88.54       80.00      9.59 o 
  -3   6   5       57.89       53.10      5.49 o 
  -2   6   5       54.12       54.84     14.05 o 
  -1   6   5       99.10      104.00      6.75 o 
   0   6   5       25.53       30.50      4.01 o 
   1   6   5      150.15      138.60     11.79 o 
   2   6   5        8.64        8.19      4.53 o 
   3   6   5       89.54       81.29      6.23 o 
   4   6   5        3.28        0.79      3.43 o 
   5   6   5       15.71       20.56      3.98 o 
   6   6   5        1.54        1.89      3.01 o 
  -6   7   5       47.85       89.71     14.08 o 
  -5   7   5       40.71       45.10      9.99 o 
  -4   7   5       47.09       51.99      9.55 o 
  -3   7   5       36.96       49.49      6.32 o 
  -2   7   5       66.18       67.43      6.54 o 
  -1   7   5        0.38       -0.74      2.89 o 
   0   7   5       65.16       64.39     13.59 o 
   1   7   5        7.60        5.27      4.65 o 
   2   7   5       65.40       79.41      9.99 o 
   3   7   5        0.88        5.52      4.65 o 
   4   7   5       84.00       91.64      7.03 o 
   5   7   5        1.33        2.99      3.81 o 
  -4   8   5        2.36       10.86      5.37 o 
  -3   8   5       48.86       71.38      7.90 o 
  -2   8   5        0.98       -0.99      3.90 o 
  -1   8   5       70.58       66.06      8.22 o 
   0   8   5        3.62        3.60      4.78 o 
   1   8   5       75.41       66.13      9.43 o 
   2   8   5        8.51       12.28      5.21 o 
   3   8   5       40.87       48.02      8.25 o 
  -1   9   5       13.19       18.49      7.82 o 
   0   9   5       49.20       39.21      7.51 o 
  -3  -8   6       22.46       29.75      5.09 o 
  -2  -8   6       49.91       61.83      7.39 o 
  -1  -8   6       14.35       15.91      5.68 o 
   0  -8   6       13.38       15.71      4.87 o 
   1  -8   6        5.26        6.11      3.86 o 
   2  -8   6       11.66       20.98      4.68 o 
   3  -8   6        2.22       -3.85      3.85 o 
  -5  -7   6       54.13       45.97      7.51 o 
  -4  -7   6       41.17       49.59      5.95 o 
  -3  -7   6       22.33       27.25     10.21 o 
  -2  -7   6        4.33        5.58      3.52 o 
  -1  -7   6       41.24       42.59     10.83 o 
   0  -7   6       25.92       28.83      9.96 o 
   1  -7   6       13.78       10.81      4.16 o 
   2  -7   6       50.69       44.58      5.15 o 
   3  -7   6       17.48       28.48      4.38 o 
   4  -7   6       55.78       60.56      6.38 o 
  -6  -6   6       60.66       58.57      8.50 o 
  -5  -6   6        9.62       23.27      6.20 o 
  -4  -6   6      125.28      115.39     11.97 o 
  -3  -6   6      112.26      111.99      5.58 o 
  -2  -6   6      205.51      192.77      8.53 o 
  -1  -6   6      365.64      366.50     15.11 o 
   0  -6   6      133.30      119.71      7.04 o 
   1  -6   6      208.93      210.28      9.33 o 
   2  -6   6       19.34       21.13      3.88 o 
   3  -6   6       63.79       67.91      6.67 o 
   4  -6   6       33.32       38.55      5.54 o 
   5  -6   6       36.60       44.13      5.78 o 
  -7  -5   6       42.36       39.52      4.95 o 
  -6  -5   6        1.27        7.01      2.84 o 
  -5  -5   6       39.50       32.14      6.76 o 
  -4  -5   6        2.12        1.25      2.60 o 
  -3  -5   6       64.24       57.27      4.01 o 
  -2  -5   6      102.50      104.27      5.53 o 
  -1  -5   6       31.97       30.76      4.73 o 
   0  -5   6       57.46       57.98      4.98 o 
   1  -5   6        6.15        5.46      2.98 o 
   2  -5   6        7.91        6.31      4.87 o 
   3  -5   6       14.89        9.90      5.18 o 
   4  -5   6       41.84       53.37      6.39 o 
   5  -5   6        8.85        9.52      3.69 o 
   6  -5   6       76.85       82.07      7.82 o 
  -8  -4   6       93.59       87.86     22.99 o 
  -7  -4   6        8.96       16.79      4.04 o 
  -6  -4   6      150.70      145.95      9.41 o 
  -5  -4   6       55.46       51.77     13.65 o 
  -4  -4   6       39.42       41.63      3.79 o 
  -3  -4   6      181.06      188.53      5.67 o 
  -2  -4   6       95.34       99.35      4.17 o 
  -1  -4   6      264.27      264.95      6.89 o 
   0  -4   6      233.11      222.83     11.11 o 
   1  -4   6      325.55      276.24     22.77 o 
   2  -4   6      126.77      105.37      7.63 o 
   3  -4   6      194.39      200.46     10.47 o 
   4  -4   6        4.33        4.38      4.22 o 
   5  -4   6       45.58       41.25      8.75 o 
   6  -4   6        3.90        7.18      7.10 o 
   7  -4   6       15.00       20.51      4.19 o 
  -8  -3   6       35.80       40.07      7.17 o 
  -7  -3   6      136.63      133.08      9.55 o 
  -6  -3   6        7.44        9.57      3.31 o 
  -5  -3   6       77.27       77.42      6.59 o 
  -4  -3   6       41.07       43.68      6.74 o 
  -3  -3   6      114.65      124.20      5.07 o 
  -2  -3   6        1.66        2.04      2.02 o 
  -1  -3   6      103.02      102.69      5.00 o 
   0  -3   6      124.53      129.25      5.43 o 
   1  -3   6      133.35      155.92     13.49 o 
   2  -3   6      185.72      165.64      9.01 o 
   3  -3   6        5.15        5.26      3.30 o 
   4  -3   6      113.80      107.77     14.08 o 
   5  -3   6        2.93       -1.10      2.80 o 
   6  -3   6       80.59       84.56      8.78 o 
   7  -3   6       12.41       15.71      3.79 o 
  -8  -2   6       34.24       33.90      4.90 o 
  -7  -2   6       38.36       28.43      4.79 o 
  -6  -2   6      155.35      166.06      9.97 o 
  -5  -2   6       60.08       64.54      6.04 o 
  -4  -2   6      326.20      290.15     12.26 o 
  -3  -2   6      263.04      280.49      7.98 o 
  -2  -2   6      154.89      159.74      6.32 o 
  -1  -2   6      293.64      312.79      9.61 o 
   0  -2   6       16.28       20.94      2.95 o 
   1  -2   6      120.09      117.31      7.21 o 
   2  -2   6       19.38       16.77      3.97 o 
   3  -2   6       64.04       61.35      6.13 o 
   4  -2   6        2.94        1.61      4.40 o 
   5  -2   6       65.32       65.42      6.46 o 
   6  -2   6        7.07        4.27      3.82 o 
   7  -2   6       39.37       50.54      6.12 o 
  -8  -1   6       22.18       22.55      9.03 o 
  -7  -1   6      242.28      229.49     18.67 o 
  -6  -1   6      105.48      109.98     12.04 o 
  -5  -1   6      592.10      584.35     25.00 o 
  -4  -1   6      256.07      262.06     11.41 o 
  -3  -1   6      549.22      574.73     13.86 o 
  -2  -1   6      233.16      253.59      8.71 o 
  -1  -1   6      237.95      260.11     10.19 o 
   0  -1   6      155.40      149.45      5.52 o 
   1  -1   6       19.12       21.57      3.73 o 
   2  -1   6      418.35      370.05     14.30 o 
   3  -1   6        6.29        5.18      4.84 o 
   4  -1   6      191.82      159.71      8.82 o 
   5  -1   6        2.74        1.68      2.62 o 
   6  -1   6       78.78       86.99      7.66 o 
   7  -1   6        1.90       10.80      3.64 o 
  -9   0   6        1.67        5.92      6.98 o 
  -8   0   6        1.34        3.07      3.44 o 
  -7   0   6       57.00       52.41      6.23 o 
  -6   0   6       89.14       86.93      7.26 o 
  -5   0   6      106.37      107.53      7.74 o 
  -4   0   6       10.63       12.51      3.98 o 
  -3   0   6       13.74       17.60      2.63 o 
  -2   0   6       91.05      108.19      6.63 o 
  -1   0   6        1.95       -0.48      2.01 o 
   0   0   6      106.91      112.30      4.86 o 
   1   0   6       97.25       90.33      4.96 o 
   2   0   6       83.99       81.31      5.57 o 
   3   0   6       71.61       70.94      7.23 o 
   4   0   6       39.82       42.66      9.52 o 
   5   0   6       28.90       26.84      4.30 o 
   6   0   6        1.57       -0.93      2.57 o 
   7   0   6       21.39       27.47      4.67 o 
   8   0   6       10.54       28.97      7.01 o 
  -8   1   6       21.82       22.18      8.41 o 
  -7   1   6      248.42      218.08     11.67 o 
  -6   1   6      103.42      110.81     10.08 o 
  -5   1   6      602.40      613.04     22.15 o 
  -4   1   6      255.29      254.05     11.45 o 
  -3   1   6      552.28      648.74     22.08 o 
  -2   1   6      237.17      278.26     11.45 o 
  -1   1   6      236.01      283.47     13.57 o 
   0   1   6      156.73      159.78     12.13 o 
   1   1   6       18.73       16.49      2.27 o 
   2   1   6      417.19      395.95     11.48 o 
   3   1   6        5.98        9.58      2.28 o 
   4   1   6      190.89      172.03     11.54 o 
   5   1   6        2.77        1.71      2.73 o 
   6   1   6       78.34       90.92     17.71 o 
   7   1   6        1.89       -1.36      2.86 o 
  -8   2   6       34.98       40.62      7.51 o 
  -7   2   6       39.39       43.39      5.75 o 
  -6   2   6      152.29      136.93      9.28 o 
  -5   2   6       57.81       58.68     10.67 o 
  -4   2   6      320.09      271.71     15.01 o 
  -3   2   6      258.65      267.95     10.86 o 
  -2   2   6      150.47      154.87      7.54 o 
  -1   2   6      296.72      316.25      9.72 o 
   0   2   6       14.62       16.93      3.20 o 
   1   2   6      122.45      120.56      5.10 o 
   2   2   6       18.51       17.84      2.53 o 
   3   2   6       63.72       58.28      3.99 o 
   4   2   6        2.87        1.98      2.06 o 
   5   2   6       67.78       69.52      8.84 o 
   6   2   6        7.11        6.05      3.02 o 
   7   2   6       40.46       43.21      5.40 o 
  -8   3   6       35.75       36.51      5.94 o 
  -7   3   6      139.84      145.19     11.79 o 
  -6   3   6        7.14       11.89      3.80 o 
  -5   3   6       77.12       70.78     10.76 o 
  -4   3   6       39.90       43.60      5.41 o 
  -3   3   6      111.76      105.70      4.98 o 
  -2   3   6        1.07       -1.79      1.79 o 
  -1   3   6      106.43      106.17      4.31 o 
   0   3   6      125.60      133.03      8.27 o 
   1   3   6      137.16      147.60      5.32 o 
   2   3   6      187.41      183.38      6.92 o 
   3   3   6        5.42        8.67      2.91 o 
   4   3   6      113.07      121.78      5.95 o 
   5   3   6        2.88        0.45      2.47 o 
   6   3   6       78.96       80.03      6.95 o 
   7   3   6       12.00       12.97      6.33 o 
  -8   4   6       91.90       92.18      8.59 o 
  -7   4   6        8.69        3.01      3.43 o 
  -6   4   6      150.16      149.42     10.42 o 
  -5   4   6       55.91       47.67      5.74 o 
  -4   4   6       36.79       34.27      4.82 o 
  -3   4   6      184.38      162.67     12.72 o 
  -2   4   6       90.63       86.17      9.93 o 
  -1   4   6      266.60      266.71     16.13 o 
   0   4   6      231.45      222.10      5.92 o 
   1   4   6      322.54      285.43     22.06 o 
   2   4   6      127.17      117.45      6.52 o 
   3   4   6      193.16      178.36     10.15 o 
   4   4   6        4.41        6.63      3.23 o 
   5   4   6       46.56       44.27      5.41 o 
   6   4   6        3.78       12.16      5.83 o 
   7   4   6       15.99       33.25      8.07 o 
  -7   5   6       41.44       44.74      6.16 o 
  -6   5   6        1.22        2.37      7.97 o 
  -5   5   6       39.94       43.47      5.49 o 
  -4   5   6        2.12        3.17      2.83 o 
  -3   5   6       68.74       58.94      8.69 o 
  -2   5   6      104.99       96.72     10.42 o 
  -1   5   6       34.33       30.35      3.79 o 
   0   5   6       59.88       55.09      6.86 o 
   1   5   6        5.47        1.43      4.20 o 
   2   5   6        7.20        9.01      2.95 o 
   3   5   6       14.72        7.33      3.28 o 
   4   5   6       41.49       45.32      4.59 o 
   5   5   6        8.92        9.21      3.62 o 
   6   5   6       77.46      111.30     14.46 o 
  -6   6   6       61.48       72.53     12.10 o 
  -5   6   6       10.25        8.69      3.22 o 
  -4   6   6      126.13      118.57      8.40 o 
  -3   6   6      111.02      107.14     11.91 o 
  -2   6   6      207.29      192.15      9.66 o 
  -1   6   6      361.35      348.99     13.63 o 
   0   6   6      134.74      135.25     12.04 o 
   1   6   6      207.56      186.74     13.40 o 
   2   6   6       19.06       17.31      3.62 o 
   3   6   6       64.69       65.37      5.69 o 
   4   6   6       33.10       36.34      4.58 o 
   5   6   6       35.79       38.54      5.63 o 
  -5   7   6       52.42       73.02     12.04 o 
  -4   7   6       42.37       45.72      9.24 o 
  -3   7   6       20.88       24.89      4.94 o 
  -2   7   6        3.55        5.35      3.63 o 
  -1   7   6       39.73       37.60      7.51 o 
   0   7   6       23.37       16.56      5.65 o 
   1   7   6       13.26       20.78      5.96 o 
   2   7   6       49.70       59.31      8.69 o 
   3   7   6       17.58       11.37      3.26 o 
   4   7   6       55.96       63.70      5.81 o 
  -4   8   6       40.78       47.55      7.31 o 
  -3   8   6       22.23       25.43      6.07 o 
  -2   8   6       51.74       59.68      6.80 o 
  -1   8   6       15.47       11.79      4.90 o 
   0   8   6       13.23       18.55      6.02 o 
   1   8   6        6.35        3.47      4.34 o 
   2   8   6       11.64       15.45      5.40 o 
   3   8   6        2.22        5.32      2.95 o 
  -3  -8   7       24.20       19.91      5.09 o 
  -2  -8   7       42.15       39.69      8.90 o 
  -1  -8   7       44.84       46.29      6.82 o 
   0  -8   7       89.86      130.62     11.60 o 
   1  -8   7       62.57       66.88     12.72 o 
   2  -8   7       62.79       61.67     10.73 o 
  -5  -7   7       30.10       51.49      8.38 o 
  -4  -7   7       45.56       60.55      8.50 o 
  -3  -7   7       59.52       60.37      6.58 o 
  -2  -7   7        4.06        4.33      4.09 o 
  -1  -7   7       20.27       26.19      5.29 o 
   0  -7   7       88.59       93.73      9.22 o 
   1  -7   7        0.64        0.27      2.33 o 
   2  -7   7       45.85       57.90      7.57 o 
   3  -7   7        6.90       13.92      4.22 o 
   4  -7   7       15.42       23.13      4.40 o 
  -6  -6   7       73.01       69.86      9.43 o 
  -5  -6   7      104.51      100.38     11.11 o 
  -4  -6   7       62.47       62.04      8.44 o 
  -3  -6   7       97.03      103.96      5.51 o 
  -2  -6   7       22.84       27.43      3.72 o 
  -1  -6   7       97.59      101.23      6.67 o 
   0  -6   7       35.51       30.40      4.60 o 
   1  -6   7       64.33       68.00     15.17 o 
   2  -6   7       59.20       51.61      8.10 o 
   3  -6   7       51.55       42.67      5.74 o 
   4  -6   7       24.51       36.22      5.37 o 
   5  -6   7       22.09       20.93     13.25 o 
  -7  -5   7       64.43       57.64      8.81 o 
  -6  -5   7        8.07        8.44      4.72 o 
  -5  -5   7      120.79      126.38     12.66 o 
  -4  -5   7       39.75       47.03      7.38 o 
  -3  -5   7      226.28      210.71      7.23 o 
  -2  -5   7       41.59       46.90      3.66 o 
  -1  -5   7      109.21      110.93     11.14 o 
   0  -5   7       35.14       37.49      4.87 o 
   1  -5   7       33.76       28.14      4.47 o 
   2  -5   7       17.30       17.16      3.95 o 
   3  -5   7       36.78       36.42      6.02 o 
   4  -5   7       49.78       52.75      8.72 o 
   5  -5   7        4.28        5.25      3.82 o 
   6  -5   7       26.25       31.64      4.94 o 
  -7  -4   7        1.12        5.71      3.23 o 
  -6  -4   7       20.41       19.39      4.02 o 
  -5  -4   7        9.37       14.59      3.49 o 
  -4  -4   7      296.44      291.82     12.63 o 
  -3  -4   7       69.48       74.51      4.21 o 
  -2  -4   7      558.48      530.82     14.61 o 
  -1  -4   7      235.90      240.55      8.50 o 
   0  -4   7      110.90      109.86     11.94 o 
   1  -4   7      204.05      189.95      9.91 o 
   2  -4   7        8.32        4.61      3.28 o 
   3  -4   7       80.59       76.54     10.36 o 
   4  -4   7        4.15       10.80      3.70 o 
   5  -4   7       39.12       39.02      8.75 o 
   6  -4   7       10.43        6.59      5.74 o 
  -8  -3   7        9.96       11.16      5.30 o 
  -7  -3   7       87.93       91.89      8.01 o 
  -6  -3   7        3.05        4.24      5.99 o 
  -5  -3   7      172.42      154.24      9.01 o 
  -4  -3   7       25.45       27.62      4.35 o 
  -3  -3   7      392.71      381.06     10.37 o 
  -2  -3   7        6.69        3.35      2.16 o 
  -1  -3   7      209.49      209.17      8.24 o 
   0  -3   7       57.10       52.39      9.03 o 
   1  -3   7       36.53       35.74      4.99 o 
   2  -3   7      118.84       98.18      7.44 o 
   3  -3   7       33.16       27.70      4.55 o 
   4  -3   7      131.80      116.14     10.33 o 
   5  -3   7       23.54       29.42      8.81 o 
   6  -3   7       64.46       71.46      7.27 o 
   7  -3   7       15.45       28.12     10.67 o 
  -8  -2   7       58.09       57.61      9.99 o 
  -7  -2   7        1.98        2.81      2.95 o 
  -6  -2   7       74.15       73.90      7.00 o 
  -5  -2   7       37.40       32.08     11.11 o 
  -4  -2   7       67.81       70.08      6.30 o 
  -3  -2   7       70.83       85.78      5.38 o 
  -2  -2   7      114.64      122.17      5.89 o 
  -1  -2   7      265.78      273.98      8.99 o 
   0  -2   7      217.17      218.63     10.10 o 
   1  -2   7       82.99       81.33      6.59 o 
   2  -2   7      149.56      139.71      8.62 o 
   3  -2   7       32.57       34.43      4.86 o 
   4  -2   7       45.14       41.21      5.32 o 
   5  -2   7       37.21       34.25      8.81 o 
   6  -2   7        5.47        8.99      3.42 o 
   7  -2   7       18.16       31.39      5.08 o 
  -8  -1   7        1.23        8.26      3.18 o 
  -7  -1   7      175.49      159.87     10.46 o 
  -6  -1   7       12.59       14.15      4.87 o 
  -5  -1   7      191.43      196.22     10.66 o 
  -4  -1   7       18.46       27.34      4.65 o 
  -3  -1   7      218.18      218.28      6.88 o 
  -2  -1   7      191.82      204.15      7.50 o 
  -1  -1   7      132.37      134.94      5.72 o 
   0  -1   7      463.06      475.52     14.12 o 
   1  -1   7       39.08       38.58      4.80 o 
   2  -1   7      195.96      170.00     12.38 o 
   3  -1   7        7.41        5.26      3.41 o 
   4  -1   7      143.03      125.44      8.57 o 
   5  -1   7       10.09        7.47      4.22 o 
   6  -1   7       85.14       79.77      7.36 o 
   7  -1   7        2.76        3.82      3.28 o 
  -8   0   7       70.02       66.36      6.82 o 
  -7   0   7        9.72        6.96      4.25 o 
  -6   0   7      153.85      158.99      9.94 o 
  -5   0   7        9.48        7.51      4.37 o 
  -4   0   7       81.52       88.65      8.69 o 
  -3   0   7        0.38        1.98      2.26 o 
  -2   0   7      105.53      101.56      5.19 o 
  -1   0   7        5.21        3.92      2.42 o 
   0   0   7      565.38      538.37     15.12 o 
   1   0   7        5.59        0.97      2.05 o 
   2   0   7      270.73      258.55     14.05 o 
   3   0   7        8.80        4.70      3.27 o 
   4   0   7       15.74       15.93      3.75 o 
   5   0   7        8.85        9.68      3.41 o 
   6   0   7        1.17       -4.25      4.25 o 
   7   0   7       26.41       31.52      4.82 o 
  -8   1   7        1.34       -0.39      3.75 o 
  -7   1   7      174.93      163.63     10.68 o 
  -6   1   7       12.61       15.38      3.94 o 
  -5   1   7      191.92      191.98     10.45 o 
  -4   1   7       19.28       23.45      6.70 o 
  -3   1   7      222.94      261.17     23.36 o 
  -2   1   7      193.24      224.20     17.15 o 
  -1   1   7      133.56      148.64      9.11 o 
   0   1   7      464.32      470.75     22.49 o 
   1   1   7       37.90       30.42      3.29 o 
   2   1   7      197.52      187.13      6.87 o 
   3   1   7        8.20        7.67      3.11 o 
   4   1   7      144.36      126.10     14.08 o 
   5   1   7       10.66       11.96      3.64 o 
   6   1   7       85.42       97.62      8.15 o 
   7   1   7        2.82        2.59      8.72 o 
  -8   2   7       55.56       62.49      9.77 o 
  -7   2   7        2.03        8.68      3.51 o 
  -6   2   7       70.26       74.51      7.15 o 
  -5   2   7       37.85       37.62      5.27 o 
  -4   2   7       63.61       62.91      6.47 o 
  -3   2   7       70.45       79.14      7.97 o 
  -2   2   7      108.27      109.64      5.36 o 
  -1   2   7      259.62      268.61      8.94 o 
   0   2   7      212.13      214.77      7.60 o 
   1   2   7       78.58       81.90      7.24 o 
   2   2   7      148.07      139.03      5.93 o 
   3   2   7       33.07       34.34      4.78 o 
   4   2   7       44.96       42.23      5.02 o 
   5   2   7       37.14       40.23      8.65 o 
   6   2   7        5.51        9.82      5.58 o 
   7   2   7       18.67       21.89      6.02 o 
  -8   3   7        9.92       19.49      7.69 o 
  -7   3   7       88.01       83.31      7.91 o 
  -6   3   7        3.05        3.31      3.36 o 
  -5   3   7      177.29      177.14     10.58 o 
  -4   3   7       25.57       27.51      4.80 o 
  -3   3   7      405.67      391.89     11.78 o 
  -2   3   7        7.61        7.22      2.27 o 
  -1   3   7      217.75      226.81      6.97 o 
   0   3   7       60.78       62.31      3.73 o 
   1   3   7       35.88       39.98      3.55 o 
   2   3   7      121.68      117.12      5.53 o 
   3   3   7       32.71       32.98      3.29 o 
   4   3   7      132.39      144.90      9.68 o 
   5   3   7       23.59       20.05      3.85 o 
   6   3   7       64.50       92.87     13.21 o 
   7   3   7       15.46        6.27      5.89 o 
  -7   4   7        1.05       -1.63      3.23 o 
  -6   4   7       19.16       17.42      4.36 o 
  -5   4   7        9.20        8.41      3.51 o 
  -4   4   7      296.79      278.96     12.82 o 
  -3   4   7       68.07       72.64      4.80 o 
  -2   4   7      558.26      552.94     16.23 o 
  -1   4   7      233.16      218.76      8.52 o 
   0   4   7      109.52       97.66      5.92 o 
   1   4   7      202.21      201.06     16.27 o 
   2   4   7        7.22        7.92      4.19 o 
   3   4   7       79.78       66.78      6.14 o 
   4   4   7        3.69        6.96      3.20 o 
   5   4   7       38.46       27.98      8.62 o 
   6   4   7       10.18       20.66      6.70 o 
  -7   5   7       66.02       73.58      8.96 o 
  -6   5   7        8.08        7.94      3.88 o 
  -5   5   7      121.14      115.49      9.21 o 
  -4   5   7       40.74       35.47      5.20 o 
  -3   5   7      220.67      215.84     15.32 o 
  -2   5   7       42.03       36.29      7.51 o 
  -1   5   7      105.32      111.73     11.11 o 
   0   5   7       34.13       37.63      4.36 o 
   1   5   7       35.05       34.79      4.32 o 
   2   5   7       16.90       21.77      3.61 o 
   3   5   7       38.29       34.08      4.07 o 
   4   5   7       50.02       55.31      6.14 o 
   5   5   7        4.46        9.06      6.33 o 
   6   5   7       25.96       13.71      6.70 o 
  -6   6   7       72.98       66.69     12.04 o 
  -5   6   7      103.90      109.92     14.86 o 
  -4   6   7       62.43       65.88      6.49 o 
  -3   6   7       96.55       95.91     11.48 o 
  -2   6   7       23.51       27.57      4.44 o 
  -1   6   7      100.51       89.52     10.55 o 
   0   6   7       36.11       45.66      7.51 o 
   1   6   7       66.89       53.16      5.55 o 
   2   6   7       59.51       60.29      7.56 o 
   3   6   7       51.23       59.23      5.37 o 
   4   6   7       24.96       25.46      4.80 o 
   5   6   7       21.85       28.04      4.74 o 
  -5   7   7       27.92       30.09      9.62 o 
  -4   7   7       45.15       61.48     10.92 o 
  -3   7   7       57.72       70.20     12.07 o 
  -2   7   7        4.07        3.60      4.90 o 
  -1   7   7       20.23       33.75      7.13 o 
   0   7   7       89.65       71.10      9.49 o 
   1   7   7        0.78        0.52      3.37 o 
   2   7   7       46.16       46.84      5.85 o 
   3   7   7        6.47        9.15      4.60 o 
   4   7   7       15.10       27.47      4.90 o 
  -3   8   7       24.86       29.84      6.82 o 
  -2   8   7       41.75       36.11      7.76 o 
  -1   8   7       44.78       26.80      6.70 o 
   0   8   7       90.92       83.20     10.42 o 
   1   8   7       61.94       60.55      9.00 o 
   2   8   7       63.75       59.91      6.99 o 
  -1  -8   8       16.97       20.85      7.69 o 
   0  -8   8       29.40       35.18      9.86 o 
  -3  -7   8       50.86       67.93      9.74 o 
  -2  -7   8       23.15       42.81      8.75 o 
  -1  -7   8       26.73       34.56      8.38 o 
   0  -7   8       67.25       66.56      6.63 o 
   1  -7   8       28.25       29.20      4.57 o 
   2  -7   8       20.88       19.93      6.86 o 
   3  -7   8       23.10       28.85      4.60 o 
  -5  -6   8       28.86       26.62      6.20 o 
  -4  -6   8       96.58       93.68     10.61 o 
  -3  -6   8       26.40       35.89      4.87 o 
  -2  -6   8      163.15      165.64     10.35 o 
  -1  -6   8       62.59       60.00      6.64 o 
   0  -6   8      107.05      113.98     16.63 o 
   1  -6   8       57.73       48.37      5.64 o 
   2  -6   8       20.93       18.31      4.07 o 
   3  -6   8       22.90       11.49      3.81 o 
   4  -6   8        1.04        5.71      3.88 o 
  -6  -5   8       20.31       10.73      4.90 o 
  -5  -5   8       31.84       33.01      6.89 o 
  -4  -5   8       55.28       48.95      7.32 o 
  -3  -5   8       19.57       19.20      3.13 o 
  -2  -5   8       14.30        9.62      4.84 o 
  -1  -5   8       86.20       75.73     10.05 o 
   0  -5   8        9.99       21.06      4.05 o 
   1  -5   8      168.14      142.95      9.55 o 
   2  -5   8       40.18       28.32     10.02 o 
   3  -5   8       84.95       86.63      9.99 o 
   4  -5   8       48.60       55.61      9.03 o 
   5  -5   8       25.59       27.85      5.06 o 
  -7  -4   8       31.15       33.10      4.73 o 
  -6  -4   8      100.93       90.07      7.66 o 
  -5  -4   8        3.38        4.80      2.75 o 
  -4  -4   8       82.30       85.73      6.51 o 
  -3  -4   8       97.49      105.08      5.02 o 
  -2  -4   8       41.55       48.28      4.92 o 
  -1  -4   8      139.16      132.63      8.66 o 
   0  -4   8       69.13       61.13     12.94 o 
   1  -4   8       15.97       12.49      3.66 o 
   2  -4   8       77.39       74.89      9.59 o 
   3  -4   8        2.88        2.00      3.02 o 
   4  -4   8        5.38        7.37      3.50 o 
   5  -4   8        3.94        7.09      3.24 o 
   6  -4   8        0.09        1.78      6.55 o 
  -7  -3   8       57.23       49.35     10.05 o 
  -6  -3   8       30.75       30.32      4.73 o 
  -5  -3   8      105.48      104.25     12.66 o 
  -4  -3   8       80.98       77.22      6.45 o 
  -3  -3   8      238.70      241.16     11.58 o 
  -2  -3   8      259.91      259.41      7.84 o 
  -1  -3   8      189.96      203.19     15.79 o 
   0  -3   8      204.47      189.62      9.81 o 
   1  -3   8       52.94       50.62      6.73 o 
   2  -3   8       10.62       15.02      4.06 o 
   3  -3   8       56.70       68.93      6.76 o 
   4  -3   8        4.80        2.34      2.99 o 
   5  -3   8       43.31       41.46      7.17 o 
   6  -3   8       39.58       47.86      6.07 o 
  -8  -2   8       20.49       13.05      6.61 o 
  -7  -2   8        2.89        3.36      6.14 o 
  -6  -2   8       64.29       58.34      6.14 o 
  -5  -2   8       81.78       81.73      7.11 o 
  -4  -2   8      121.41      121.59     11.69 o 
  -3  -2   8       38.97       38.00      3.30 o 
  -2  -2   8      302.57      320.67     10.61 o 
  -1  -2   8       22.14       23.07      3.09 o 
   0  -2   8      588.13      523.36     19.50 o 
   1  -2   8       58.80       53.54      5.64 o 
   2  -2   8      291.04      269.36     12.27 o 
   3  -2   8      180.78      145.11      9.28 o 
   4  -2   8       34.72       33.98      4.85 o 
   5  -2   8       39.75       37.78      5.37 o 
   6  -2   8        0.22       -2.83      2.83 o 
  -8  -1   8       46.46       42.65      5.66 o 
  -7  -1   8       93.59       84.61      7.83 o 
  -6  -1   8       24.10       23.12      4.44 o 
  -5  -1   8      140.30      125.01      8.66 o 
  -4  -1   8       23.57       22.85      4.90 o 
  -3  -1   8      107.65      113.66      5.68 o 
  -2  -1   8        8.32        5.47      2.75 o 
  -1  -1   8       73.81       76.20      4.65 o 
   0  -1   8       14.04       13.19      4.96 o 
   1  -1   8      183.78      194.28      9.72 o 
   2  -1   8      232.74      230.17     10.94 o 
   3  -1   8       13.70       14.37      7.23 o 
   4  -1   8      163.70      134.16      9.09 o 
   5  -1   8       40.18       44.28     10.86 o 
   6  -1   8       35.65       32.87      5.33 o 
   7  -1   8       15.72       18.33      4.36 o 
  -8   0   8       19.77       13.75      3.53 o 
  -7   0   8        5.88        3.33      3.04 o 
  -6   0   8       36.02       43.62      5.67 o 
  -5   0   8        4.40        5.43      3.39 o 
  -4   0   8      321.89      314.67     13.47 o 
  -3   0   8        0.12        3.74      2.41 o 
  -2   0   8      454.92      482.15     14.37 o 
  -1   0   8       13.46       19.49      3.18 o 
   0   0   8       27.02       32.58      3.51 o 
   1   0   8        0.52       -2.83      2.83 o 
   2   0   8       14.49       14.27      3.96 o 
   3   0   8        0.40        3.07      3.66 o 
   4   0   8      163.73      142.96      9.43 o 
   5   0   8       16.87       25.62      6.08 o 
   6   0   8       85.65       82.11      7.75 o 
   7   0   8       33.12       45.53      6.40 o 
  -8   1   8       46.17       57.76      6.71 o 
  -7   1   8       95.22       90.89      8.24 o 
  -6   1   8       23.20       20.44      4.39 o 
  -5   1   8      140.67      146.88     13.34 o 
  -4   1   8       23.17       23.65      4.69 o 
  -3   1   8      105.39      112.19     11.63 o 
  -2   1   8        8.52        8.53      2.77 o 
  -1   1   8       79.59       84.19      7.14 o 
   0   1   8       14.64       17.08      3.05 o 
   1   1   8      192.73      207.29      8.09 o 
   2   1   8      234.78      215.13     15.29 o 
   3   1   8       14.61       15.59      3.88 o 
   4   1   8      165.28      142.83      9.16 o 
   5   1   8       38.34       39.97      5.44 o 
   6   1   8       35.73       40.12      5.46 o 
   7   1   8       15.24       14.06      4.31 o 
  -8   2   8       19.97       17.47      4.40 o 
  -7   2   8        3.34        4.97      3.25 o 
  -6   2   8       62.38       70.29      7.13 o 
  -5   2   8       83.25       83.19      7.46 o 
  -4   2   8      119.40      128.80      9.11 o 
  -3   2   8       39.01       42.10      6.89 o 
  -2   2   8      303.13      323.36     11.33 o 
  -1   2   8       22.39       22.78      3.32 o 
   0   2   8      589.27      578.70     16.55 o 
   1   2   8       56.49       61.85      4.37 o 
   2   2   8      292.10      282.83     12.15 o 
   3   2   8      176.04      168.97      9.16 o 
   4   2   8       35.51       37.16      4.90 o 
   5   2   8       37.79       35.97      4.85 o 
   6   2   8        0.35       -0.11      5.15 o 
  -7   3   8       59.05       59.17      6.73 o 
  -6   3   8       30.81       22.34      5.71 o 
  -5   3   8      107.31      110.61     11.79 o 
  -4   3   8       80.56       79.17      7.56 o 
  -3   3   8      236.49      231.10     10.40 o 
  -2   3   8      261.01      238.66     16.13 o 
  -1   3   8      185.80      188.81      8.09 o 
   0   3   8      206.99      200.45      7.71 o 
   1   3   8       51.24       55.52      4.21 o 
   2   3   8       11.37       15.52      2.84 o 
   3   3   8       55.99       63.52      5.92 o 
   4   3   8        4.93        9.16      5.71 o 
   5   3   8       43.08       36.67      9.31 o 
   6   3   8       40.15       39.52      9.49 o 
  -7   4   8       31.56       32.04      5.89 o 
  -6   4   8      101.24      100.76      8.72 o 
  -5   4   8        3.67        6.68      6.64 o 
  -4   4   8       78.52       79.80     11.01 o 
  -3   4   8       97.29      103.24      5.76 o 
  -2   4   8       37.50       48.36      4.28 o 
  -1   4   8      137.75      143.18      7.24 o 
   0   4   8       71.02       71.10      6.43 o 
   1   4   8       15.13       11.94      3.73 o 
   2   4   8       79.09       82.25      6.85 o 
   3   4   8        3.51        1.99      3.11 o 
   4   4   8        5.32        5.09      5.15 o 
   5   4   8        4.33        1.43      5.15 o 
   6   4   8        0.15        5.65      5.52 o 
  -6   5   8       20.34       28.46      4.59 o 
  -5   5   8       30.22       41.73      5.44 o 
  -4   5   8       55.76       60.92      8.34 o 
  -3   5   8       22.30       22.24      3.66 o 
  -2   5   8       14.26       12.95      4.24 o 
  -1   5   8       88.96       91.74      6.33 o 
   0   5   8       10.38       10.31      4.47 o 
   1   5   8      167.28      161.05     11.10 o 
   2   5   8       40.89       31.46      4.10 o 
   3   5   8       84.12       71.56      6.79 o 
   4   5   8       49.04       46.84     10.11 o 
   5   5   8       25.64       30.59      8.75 o 
  -5   6   8       28.43       36.71      7.48 o 
  -4   6   8      100.48       92.66      8.20 o 
  -3   6   8       26.41       28.31      4.62 o 
  -2   6   8      164.95      176.32      9.51 o 
  -1   6   8       62.42       72.66      6.51 o 
   0   6   8      106.10      119.38      7.87 o 
   1   6   8       57.55       53.56      5.60 o 
   2   6   8       20.01       33.94      5.69 o 
   3   6   8       23.41       20.77      4.62 o 
   4   6   8        0.90        4.15      3.49 o 
  -4   7   8        2.30       13.71      4.90 o 
  -3   7   8       50.61       56.95      9.06 o 
  -2   7   8       22.90       22.64      6.82 o 
  -1   7   8       25.55       36.75      5.71 o 
   0   7   8       65.95       62.10      8.54 o 
   1   7   8       27.51       24.67      4.87 o 
   2   7   8       19.71       24.41      5.86 o 
   3   7   8       23.60       28.28      3.79 o 
  -1   8   8       17.41       30.65      7.32 o 
   0   8   8       28.99       29.34      5.34 o 
  -3  -7   9       29.74       35.36      7.07 o 
  -2  -7   9        9.25       16.25      6.39 o 
  -1  -7   9       37.53       43.35      9.40 o 
   0  -7   9        2.32       10.84      3.72 o 
   1  -7   9       52.47       66.73      7.20 o 
   2  -7   9       10.84       16.59      4.09 o 
  -5  -6   9        0.18        7.44      4.16 o 
  -3  -6   9        5.80       13.73      3.64 o 
  -2  -6   9       76.72       82.07      7.41 o 
  -1  -6   9       18.86       25.65      4.48 o 
   0  -6   9       50.02       48.38     11.54 o 
   1  -6   9        3.08       14.20      3.53 o 
   2  -6   9       17.93       18.99      4.29 o 
   3  -6   9        2.92        3.47      2.96 o 
  -6  -5   9       10.49        8.81      4.90 o 
  -5  -5   9       24.89       23.45      5.83 o 
  -4  -5   9       20.01       21.40      5.21 o 
  -3  -5   9      111.96      114.47     11.11 o 
  -2  -5   9       13.33       11.41      3.65 o 
  -1  -5   9       78.80       71.54      6.93 o 
   0  -5   9        1.03        6.02      4.59 o 
   1  -5   9       36.81       37.98      5.15 o 
   2  -5   9       14.77       15.50      3.93 o 
   3  -5   9       64.62       70.34      7.15 o 
   4  -5   9        7.52        7.89     12.07 o 
  -6  -4   9       31.63       34.68      5.40 o 
  -5  -4   9        8.84        5.28      4.44 o 
  -4  -4   9      148.58      136.98     11.23 o 
  -3  -4   9       19.21       19.24      3.01 o 
  -2  -4   9      248.35      205.82     11.12 o 
  -1  -4   9       21.73       19.73      7.72 o 
   0  -4   9       67.87       71.59      7.01 o 
   1  -4   9        0.46        1.60      3.02 o 
   2  -4   9       34.53       37.61      5.96 o 
   3  -4   9       22.65       19.32      4.26 o 
   4  -4   9       63.64       73.16      7.59 o 
   5  -4   9       20.26       23.77      4.47 o 
  -7  -3   9       61.81       55.90      8.13 o 
  -6  -3   9       52.54       43.61      5.49 o 
  -5  -3   9       59.88       57.16      5.69 o 
  -4  -3   9       46.21       39.50      4.06 o 
  -3  -3   9        9.01        8.43      2.06 o 
  -2  -3   9       82.62       82.71      7.02 o 
  -1  -3   9       21.42       20.11      6.05 o 
   0  -3   9       35.16       27.39      4.56 o 
   1  -3   9      116.78      121.58     10.14 o 
   2  -3   9       79.15       79.07     10.02 o 
   3  -3   9       85.88       70.64      7.14 o 
   4  -3   9      154.50      124.97      9.58 o 
   5  -3   9       27.25       33.60      5.43 o 
  -7  -2   9       18.66       21.50      4.28 o 
  -6  -2   9       67.52       68.23      6.66 o 
  -5  -2   9       39.77       35.67      4.95 o 
  -4  -2   9      160.63      146.15      8.79 o 
  -3  -2   9       51.41       49.36      3.62 o 
  -2  -2   9      230.46      221.75      8.35 o 
  -1  -2   9      258.23      227.41     10.95 o 
   0  -2   9      101.94       88.59      7.26 o 
   1  -2   9       36.30       41.14      5.22 o 
   2  -2   9       65.35       48.73     14.21 o 
   3  -2   9       46.98       48.32      5.75 o 
   4  -2   9       47.00       41.62      5.48 o 
   5  -2   9        7.95        4.44      5.49 o 
   6  -2   9       37.14       50.50      6.38 o 
  -8  -1   9       58.80       72.65     10.11 o 
  -7  -1   9       46.53       40.88      5.61 o 
  -6  -1   9       98.34       80.14      7.50 o 
  -5  -1   9       58.89       54.84      6.10 o 
  -4  -1   9       73.42       79.83      6.78 o 
  -3  -1   9      107.15      106.65      5.94 o 
  -2  -1   9       17.85       16.21      4.15 o 
  -1  -1   9      115.56      112.65     10.80 o 
   0  -1   9      189.22      166.32     19.39 o 
   1  -1   9      369.71      346.10     14.57 o 
   2  -1   9       15.70       14.57      4.68 o 
   3  -1   9      129.53      123.38     15.14 o 
   4  -1   9        3.16        2.44      5.03 o 
   5  -1   9       17.83       21.45      4.78 o 
   6  -1   9       10.01       19.82      4.56 o 
  -8   0   9        0.32        5.80      2.99 o 
  -7   0   9        3.23        6.73      3.16 o 
  -6   0   9       20.70       18.07      4.32 o 
  -5   0   9        2.40        4.38      3.37 o 
  -4   0   9       17.00       21.07      4.38 o 
  -3   0   9        5.24        7.28      2.74 o 
  -2   0   9       80.74       87.83      8.41 o 
  -1   0   9       46.38       49.55      4.57 o 
   0   0   9      834.62      778.56     63.53 o 
   1   0   9       77.01       78.37     18.05 o 
   2   0   9      813.35      739.30     26.49 o 
   3   0   9        2.32        2.32      3.02 o 
   4   0   9       81.35       84.82      8.07 o 
   5   0   9       32.77       37.72     11.57 o 
   6   0   9        0.01        5.32      4.78 o 
  -8   1   9       58.92       66.13      9.55 o 
  -7   1   9       46.81       55.49      9.28 o 
  -6   1   9       98.79       94.38      8.50 o 
  -5   1   9       59.59       65.66      6.97 o 
  -4   1   9       74.14       81.67     18.77 o 
  -3   1   9      110.44      112.90      6.12 o 
  -2   1   9       17.18       17.97      3.36 o 
  -1   1   9      112.15      119.72      6.24 o 
   0   1   9      189.09      179.31      7.17 o 
   1   1   9      357.49      342.46     14.32 o 
   2   1   9       16.26       14.51      3.77 o 
   3   1   9      123.78      124.87     15.01 o 
   4   1   9        2.77        2.96      3.19 o 
   5   1   9       18.03       25.50      7.29 o 
   6   1   9        9.82        9.71      3.66 o 
  -7   2   9       19.20       22.22      4.45 o 
  -6   2   9       69.13       67.38      7.24 o 
  -5   2   9       39.82       39.84      6.58 o 
  -4   2   9      161.99      168.69     14.46 o 
  -3   2   9       53.00       52.06      5.41 o 
  -2   2   9      229.48      216.09     10.82 o 
  -1   2   9      259.65      253.60      9.13 o 
   0   2   9      103.83      105.31      5.74 o 
   1   2   9       35.91       32.66      4.68 o 
   2   2   9       69.82       57.99      6.06 o 
   3   2   9       48.26       44.80      5.61 o 
   4   2   9       49.56       55.00      5.97 o 
   5   2   9        8.69        9.80      5.34 o 
   6   2   9       38.02       46.73      6.00 o 
  -7   3   9       60.53       61.52      6.92 o 
  -6   3   9       51.39       41.41      5.97 o 
  -5   3   9       58.65       69.15      7.35 o 
  -4   3   9       44.86       46.78      8.25 o 
  -3   3   9        8.17        5.85      2.90 o 
  -2   3   9       82.79       90.48      7.16 o 
  -1   3   9       18.67       19.89      3.12 o 
   0   3   9       35.31       37.97      4.77 o 
   1   3   9      113.49      112.65      7.85 o 
   2   3   9       79.50       80.97      6.77 o 
   3   3   9       85.23       88.60      7.15 o 
   4   3   9      155.31      145.55     16.75 o 
   5   3   9       26.67       33.63      8.75 o 
  -6   4   9       30.90       47.14      6.09 o 
  -5   4   9        8.89       18.47      4.37 o 
  -4   4   9      150.86      162.36     14.77 o 
  -3   4   9       19.29       14.40      3.67 o 
  -2   4   9      253.60      249.27     11.62 o 
  -1   4   9       21.62       22.43      4.34 o 
   0   4   9       69.75       59.32      6.03 o 
   1   4   9        0.47        0.71      3.04 o 
   2   4   9       34.70       31.27      4.81 o 
   3   4   9       21.87       19.79      6.95 o 
   4   4   9       65.28       91.14     13.46 o 
   5   4   9       19.41       24.44      7.57 o 
  -6   5   9       10.48       24.39      6.08 o 
  -5   5   9       24.84       22.10      4.74 o 
  -4   5   9       19.42       11.42      5.65 o 
  -3   5   9      110.87      104.91      7.49 o 
  -2   5   9       13.23       15.39      3.53 o 
  -1   5   9       78.65       72.23     12.65 o 
   0   5   9        1.01        2.19      2.93 o 
   1   5   9       37.90       42.29      5.71 o 
   2   5   9       14.67       21.15      4.31 o 
   3   5   9       63.96       68.37     12.10 o 
   4   5   9        7.31        4.65      5.40 o 
  -5   6   9        0.17       -0.90      2.85 o 
  -4   6   9       66.04       75.03     10.86 o 
  -3   6   9        5.36       -0.19      4.53 o 
  -2   6   9       74.91       77.08      6.50 o 
  -1   6   9       18.64       24.98      4.57 o 
   0   6   9       49.29       51.01      5.57 o 
   1   6   9        3.18        2.58      3.12 o 
   2   6   9       17.47       20.25      4.68 o 
   3   6   9        2.97        6.38      3.37 o 
  -3   7   9       29.66       28.35      6.45 o 
  -2   7   9        9.55       21.41      4.64 o 
  -1   7   9       38.89       48.06      6.12 o 
   0   7   9        2.32        6.52      4.11 o 
   1   7   9       54.65       55.73      7.96 o 
   2   7   9       10.51        4.36      4.25 o 
  -3  -6  10       16.95       27.11      6.20 o 
  -2  -6  10       39.23       49.89     12.25 o 
  -1  -6  10        2.79        7.68      3.30 o 
   0  -6  10       16.79       22.65      4.45 o 
   1  -6  10       25.89       37.38      9.00 o 
   2  -6  10        8.98       10.38      3.25 o 
  -3  -5  10        7.61        9.24      4.84 o 
  -2  -5  10       29.92       33.93      5.26 o 
  -1  -5  10       34.07       40.86      5.62 o 
   0  -5  10        7.86        4.95      8.72 o 
   1  -5  10       79.55       79.61      7.75 o 
   2  -5  10        7.93       19.47      8.50 o 
   3  -5  10       53.68       59.66      6.59 o 
  -6  -4  10       79.44       62.16      7.51 o 
  -5  -4  10       10.47        8.93      4.90 o 
  -4  -4  10       82.92       78.42     10.67 o 
  -3  -4  10        4.16        8.07      4.59 o 
  -2  -4  10       95.65       95.04      8.07 o 
  -1  -4  10       10.59       13.48      4.06 o 
   0  -4  10      171.61      169.43     17.40 o 
   1  -4  10        8.88        9.32      3.49 o 
   2  -4  10       61.30       61.19      7.07 o 
   3  -4  10        9.47        2.84      2.97 o 
   4  -4  10        6.92       16.81      3.92 o 
  -6  -3  10       43.47       44.50      5.29 o 
  -5  -3  10        3.82        6.06      3.06 o 
  -4  -3  10       44.22       42.81      4.30 o 
  -3  -3  10       23.20       23.20      4.07 o 
  -2  -3  10        3.32        3.58      3.33 o 
  -1  -3  10       79.94       75.72      7.63 o 
   0  -3  10        2.43       -2.39      2.79 o 
   1  -3  10       64.50       59.73      6.42 o 
   2  -3  10        7.88       15.47      3.93 o 
   3  -3  10      124.33      124.01      9.68 o 
   4  -3  10       14.09        9.17      7.04 o 
   5  -3  10      124.25      139.98     10.54 o 
  -7  -2  10       32.27       35.68      5.04 o 
  -6  -2  10        1.79        6.67      4.34 o 
  -5  -2  10       20.92       19.13      4.10 o 
  -4  -2  10       39.50       39.40      4.16 o 
  -3  -2  10       22.35       21.60      3.98 o 
  -2  -2  10      136.05      140.16     11.60 o 
  -1  -2  10       88.14       89.13      7.48 o 
   0  -2  10      219.47      211.51     15.04 o 
   1  -2  10       42.98       39.23      5.51 o 
   2  -2  10      172.05      155.37     10.36 o 
   3  -2  10       15.64       16.99      3.96 o 
   4  -2  10      108.02      107.64      8.96 o 
   5  -2  10        5.73        8.20      5.27 o 
  -7  -1  10       52.11       51.19      6.03 o 
  -6  -1  10      102.02      104.24      8.74 o 
  -5  -1  10       68.80       67.52      6.84 o 
  -4  -1  10       64.09       55.04      5.81 o 
  -3  -1  10       71.00       82.66      6.59 o 
  -2  -1  10       59.72       61.43      6.25 o 
  -1  -1  10       17.32       20.80      4.26 o 
   0  -1  10       22.57       16.91      4.99 o 
   1  -1  10       31.31       33.12      5.58 o 
   2  -1  10       38.51       42.50      6.05 o 
   3  -1  10       51.08       42.24      5.62 o 
   4  -1  10       16.37       15.30      5.43 o 
   5  -1  10       40.80       42.98      5.89 o 
  -7   0  10       17.74       18.54      6.51 o 
  -6   0  10       20.78       28.39      6.76 o 
  -5   0  10       46.24       41.99      5.63 o 
  -4   0  10       81.08       78.35      9.37 o 
  -3   0  10      128.00      100.95      7.50 o 
  -2   0  10      171.01      156.44      7.06 o 
  -1   0  10       79.98       76.19      6.84 o 
   0   0  10       47.31       55.35      5.89 o 
   1   0  10        0.64       -2.57      2.57 o 
   2   0  10        3.28        8.94      5.65 o 
   3   0  10        0.41        6.32      3.31 o 
   4   0  10       49.08       47.09     11.66 o 
   5   0  10        1.05        3.02      3.35 o 
  -7   1  10       51.01       44.33      6.02 o 
  -6   1  10      102.62      103.26      8.97 o 
  -5   1  10       67.52       78.13      7.54 o 
  -4   1  10       63.08       55.03      8.62 o 
  -3   1  10       68.60       64.22      6.82 o 
  -2   1  10       58.63       56.10      8.86 o 
  -1   1  10       15.68       17.58      3.22 o 
   0   1  10       23.28       18.99      4.53 o 
   1   1  10       33.51       35.75      5.06 o 
   2   1  10       38.81       46.93      6.08 o 
   3   1  10       51.86       60.00      6.40 o 
   4   1  10       16.30       24.27      4.52 o 
   5   1  10       39.60       35.44      5.39 o 
  -7   2  10       30.11       33.10      5.73 o 
  -6   2  10        1.40       -2.50      5.65 o 
  -5   2  10       19.89       28.76      5.09 o 
  -4   2  10       39.31       33.56      7.51 o 
  -3   2  10       21.15       16.07      5.65 o 
  -2   2  10      139.21      135.16      6.99 o 
  -1   2  10       86.13       81.58      5.43 o 
   0   2  10      224.88      207.87     10.76 o 
   1   2  10       42.70       46.62      5.63 o 
   2   2  10      174.72      181.25     10.25 o 
   3   2  10       15.69       19.66      4.47 o 
   4   2  10      109.75      112.60      8.93 o 
   5   2  10        5.82       14.21      6.86 o 
  -6   3  10       44.53       49.45      8.59 o 
  -5   3  10        4.57        9.32      4.93 o 
  -4   3  10       44.80       42.56      8.25 o 
  -3   3  10       21.86       13.34      5.96 o 
  -2   3  10        3.27        5.45      2.59 o 
  -1   3  10       78.37       75.13      9.07 o 
   0   3  10        2.44        2.22      2.49 o 
   1   3  10       62.99       69.67      8.47 o 
   2   3  10        8.04        7.67      6.55 o 
   3   3  10      120.06      112.04     15.26 o 
   4   3  10       13.99       11.66      6.51 o 
   5   3  10      120.85      162.61     18.80 o 
  -6   4  10       79.79       82.50      8.45 o 
  -5   4  10       11.27       12.57      3.98 o 
  -4   4  10       83.29       80.96     11.04 o 
  -3   4  10        4.58       12.16      5.21 o 
  -2   4  10       95.46       92.55     11.54 o 
  -1   4  10       10.85       15.17      4.78 o 
   0   4  10      172.91      190.42     10.89 o 
   1   4  10        8.94       12.84      6.08 o 
   2   4  10       63.21       67.13     11.97 o 
   3   4  10        9.46        4.16      6.33 o 
   4   4  10        7.42       14.39      5.65 o 
  -5   5  10        2.84        3.50      5.80 o 
  -4   5  10      107.31       93.00     11.66 o 
  -3   5  10        7.92        3.85      5.21 o 
  -2   5  10       30.09       31.72      6.30 o 
  -1   5  10       33.07       36.11      5.99 o 
   0   5  10        7.75       13.03      4.06 o 
   1   5  10       77.62       91.70     13.80 o 
   2   5  10        8.12       17.31      8.00 o 
   3   5  10       54.37       62.85     13.03 o 
  -4   6  10       34.27       41.66     19.64 o 
  -3   6  10       16.54        7.01      5.71 o 
  -2   6  10       37.82       40.34      4.88 o 
  -1   6  10        2.99        1.13      3.53 o 
   0   6  10       15.82       18.51      4.83 o 
   1   6  10       25.78       24.63      4.90 o 
   2   6  10        8.47       -6.27      6.27 o 
  -2  -6  11       57.28       56.05      6.68 o 
  -1  -6  11       35.99       35.81      5.57 o 
   0  -6  11       30.71       38.75      6.33 o 
  -4  -5  11       25.10       20.29      6.51 o 
  -3  -5  11        6.04        8.62      5.03 o 
  -2  -5  11       27.70       28.95      4.84 o 
  -1  -5  11        7.00       12.33      3.72 o 
   0  -5  11       18.91       14.65      4.24 o 
   1  -5  11       56.58       53.54      8.25 o 
   2  -5  11        3.51        1.80      3.22 o 
  -4  -4  11       14.22        7.13      5.03 o 
  -3  -4  11       45.36       38.78      7.57 o 
  -2  -4  11       35.54       39.94      5.54 o 
  -1  -4  11       15.75       19.09      4.50 o 
   0  -4  11        3.12        5.47      3.01 o 
   1  -4  11       11.51       16.56     11.97 o 
   2  -4  11        1.76       -0.93      2.74 o 
   3  -4  11       30.39       32.80      5.41 o 
  -6  -3  11      104.17       91.91      8.62 o 
  -5  -3  11        1.35       -2.74      2.74 o 
  -4  -3  11      125.58      121.06      9.05 o 
  -3  -3  11        8.27        8.43      3.17 o 
  -2  -3  11      105.94      107.56      8.73 o 
  -1  -3  11       27.60       30.66      5.16 o 
   0  -3  11       23.69       23.72      4.44 o 
   1  -3  11       84.34       90.36      8.06 o 
   2  -3  11        5.03        0.55      3.03 o 
   3  -3  11       43.22       48.76      6.17 o 
   4  -3  11       27.32       40.16      5.73 o 
  -6  -2  11       43.98       43.94      5.96 o 
  -5  -2  11       45.18       24.50      4.40 o 
  -4  -2  11       61.66       66.31      6.64 o 
  -3  -2  11       54.31       46.68      5.70 o 
  -2  -2  11       55.21       55.11      8.31 o 
  -1  -2  11       80.95       77.06      7.44 o 
   0  -2  11       58.52       57.96     12.41 o 
   1  -2  11       86.57       79.10     13.21 o 
   2  -2  11       41.78       36.60      5.62 o 
   3  -2  11       79.00       82.87      8.22 o 
   4  -2  11        9.15       10.85      4.84 o 
  -6  -1  11       50.89       48.70      6.10 o 
  -5  -1  11       40.42       30.86      4.90 o 
  -4  -1  11       35.56       35.91      4.89 o 
  -3  -1  11       22.95       25.25      6.82 o 
  -2  -1  11        6.23        6.40      5.06 o 
  -1  -1  11       15.10       17.70      4.23 o 
   0  -1  11        8.35        7.89      3.34 o 
   1  -1  11       34.85       36.11      5.50 o 
   2  -1  11       32.25       36.09      5.50 o 
   3  -1  11       26.25       30.11     11.07 o 
   4  -1  11       17.08       23.43      4.83 o 
   5  -1  11       28.49       35.17      5.76 o 
  -6   0  11       16.80       18.12      4.05 o 
  -5   0  11       74.68       69.43      7.15 o 
  -4   0  11        0.23       -2.83      2.83 o 
  -3   0  11      105.77      103.22     10.67 o 
  -2   0  11       29.84       37.14     10.64 o 
  -1   0  11       82.63       84.54      7.52 o 
   0   0  11      160.00      141.46      9.57 o 
   1   0  11       50.86       43.20      5.82 o 
   2   0  11       96.68       89.45      8.09 o 
   3   0  11        8.14       12.32      4.08 o 
   4   0  11        7.07        4.79      7.60 o 
   5   0  11        0.19        8.39      3.86 o 
  -6   1  11       52.14       52.01      6.64 o 
  -5   1  11       41.46       58.16     11.54 o 
  -4   1  11       36.09       34.68      6.82 o 
  -3   1  11       24.26       23.98      4.43 o 
  -2   1  11        7.30        5.21      4.34 o 
  -1   1  11       14.82       22.39      7.57 o 
   0   1  11        9.49        8.28      3.48 o 
   1   1  11       33.47       32.80      5.24 o 
   2   1  11       32.88       33.50      5.24 o 
   3   1  11       26.26       24.47      4.80 o 
   4   1  11       17.29       22.40      4.35 o 
   5   1  11       28.72       29.48      5.68 o 
  -6   2  11       43.60       45.03      6.34 o 
  -5   2  11       44.85       46.75      8.07 o 
  -4   2  11       61.18       61.30      9.49 o 
  -3   2  11       54.48       77.74     10.05 o 
  -2   2  11       54.88       57.60      5.04 o 
  -1   2  11       81.47       86.95      7.54 o 
   0   2  11       58.56       63.67      6.75 o 
   1   2  11       85.10       98.60     11.73 o 
   2   2  11       42.50       47.68      8.44 o 
   3   2  11       77.59       88.20      8.23 o 
   4   2  11        9.33        0.85      3.64 o 
  -6   3  11      104.58      101.58     10.05 o 
  -5   3  11        1.18        0.45      3.25 o 
  -4   3  11      126.81      122.41     13.28 o 
  -3   3  11        8.71        6.51      4.84 o 
  -2   3  11      107.14      114.34     10.06 o 
  -1   3  11       27.26       27.22      3.81 o 
   0   3  11       23.88       24.57      4.88 o 
   1   3  11       82.25       60.24     10.80 o 
   2   3  11        5.53       11.54      7.57 o 
   3   3  11       43.08       48.83     11.60 o 
   4   3  11       27.85       34.56      8.81 o 
  -5   4  11       24.53       22.65      4.71 o 
  -4   4  11       13.65       10.86      5.40 o 
  -2   4  11       34.63       49.04      5.84 o 
  -1   4  11       14.87       19.82      4.40 o 
   0   4  11        2.47       10.67      6.51 o 
   1   4  11       10.97       13.15      6.70 o 
   2   4  11        2.34       -1.12      6.51 o 
   3   4  11       30.05       34.68     10.48 o 
  -4   5  11       24.45       25.00      6.82 o 
  -3   5  11        6.67        8.13      5.34 o 
  -2   5  11       28.03       40.66     10.89 o 
  -1   5  11        7.86       18.51      6.36 o 
   0   5  11       19.55       31.37      5.48 o 
   1   5  11       57.95       68.31     12.59 o 
   2   5  11        3.18        5.03      7.13 o 
  -2   6  11       58.25       61.13      6.64 o 
  -1   6  11       36.10       38.14      5.82 o 
   0   6  11       30.88       35.91      7.07 o 
  -2  -5  12       52.45       57.31      6.54 o 
  -1  -5  12       37.26       44.69      5.95 o 
   0  -5  12       15.09       14.46      4.00 o 
  -4  -4  12       32.40       28.10      6.33 o 
  -3  -4  12       32.81       30.59      6.33 o 
  -2  -4  12        8.21        9.76      3.39 o 
  -1  -4  12       50.91       50.89      6.14 o 
   0  -4  12       12.60       18.97      4.04 o 
   1  -4  12       58.65       76.32      7.91 o 
   2  -4  12        3.53        1.70      3.07 o 
  -5  -3  12       64.22       53.91      8.62 o 
  -4  -3  12       64.07       58.38      6.14 o 
  -3  -3  12       41.20       35.43      6.20 o 
  -2  -3  12       32.75       39.73      5.52 o 
  -1  -3  12       17.52       15.78      5.21 o 
   0  -3  12       10.36       18.62      5.80 o 
   1  -3  12       24.58       32.21      8.38 o 
   2  -3  12       30.07       35.21      5.60 o 
   3  -3  12       46.86       47.89      8.22 o 
  -5  -2  12       37.64       46.78      8.38 o 
  -4  -2  12       22.86       21.29      8.34 o 
  -3  -2  12       86.04       75.35      7.25 o 
  -2  -2  12       14.40       21.88      4.36 o 
  -1  -2  12       90.54      107.18      8.97 o 
   0  -2  12       16.94       16.91      4.20 o 
   1  -2  12       19.01       26.63      6.82 o 
   2  -2  12        9.32       10.81      4.40 o 
   3  -2  12        2.52        7.68      5.46 o 
  -6  -1  12       44.92       45.19      5.59 o 
  -5  -1  12        8.68       10.99      3.49 o 
  -4  -1  12       17.60        5.09      4.65 o 
  -3  -1  12        0.98       -0.50      4.22 o 
  -2  -1  12       17.05       14.13      7.44 o 
  -1  -1  12        2.09        9.78      4.23 o 
   0  -1  12       20.31       14.12      4.06 o 
   1  -1  12       19.76       17.00      7.32 o 
   2  -1  12        9.40        7.77      4.13 o 
   3  -1  12       31.05       32.95      5.96 o 
   4  -1  12       14.75       17.72      4.98 o 
  -6   0  12        8.26       10.02      3.69 o 
  -5   0  12       90.78       86.64     17.59 o 
  -4   0  12       13.24       17.32      3.92 o 
  -3   0  12      126.46      123.58     13.21 o 
  -2   0  12       68.64       67.39      7.06 o 
  -1   0  12      106.09      121.31      9.43 o 
   0   0  12       22.55       22.28      4.65 o 
   1   0  12       67.36       74.97      7.72 o 
   2   0  12       26.77       18.92      4.78 o 
   3   0  12       22.46       23.82      5.18 o 
   4   0  12       61.88       69.84      7.69 o 
  -6   1  12       43.98       52.32      6.73 o 
  -5   1  12        8.61       12.83      3.62 o 
  -4   1  12       16.59       30.77      6.58 o 
  -3   1  12        0.89        1.36      4.84 o 
  -2   1  12       16.76       17.89      4.40 o 
  -1   1  12        2.09        0.02      3.60 o 
   0   1  12       19.93       28.16      8.13 o 
   1   1  12       20.18       14.44      4.08 o 
   2   1  12        8.71        3.06      3.65 o 
   3   1  12       30.44       31.06      5.63 o 
   4   1  12       14.76       18.43      4.52 o 
  -5   2  12       38.94       31.64      5.46 o 
  -4   2  12       22.74       27.48      6.45 o 
  -3   2  12       87.70       99.45     11.29 o 
  -2   2  12       13.81        9.96      4.28 o 
  -1   2  12       90.23       82.86     16.19 o 
   0   2  12       16.02       23.54      8.10 o 
   1   2  12       19.25       21.45      4.56 o 
   2   2  12        8.44       -1.32      3.41 o 
   3   2  12        2.77        0.45      6.36 o 
  -5   3  12       64.02       63.85      7.48 o 
  -4   3  12       63.58       80.84     10.98 o 
  -3   3  12       41.79       49.82      8.31 o 
  -2   3  12       31.53       37.19      5.48 o 
  -1   3  12       18.31       23.85      8.84 o 
   0   3  12       10.76       26.06      7.94 o 
   1   3  12       25.64       26.55      8.62 o 
   2   3  12       31.15       37.04     10.61 o 
   3   3  12       47.43       53.42     12.84 o 
  -4   4  12       32.20       40.33      8.07 o 
  -3   4  12       33.77       31.83      7.69 o 
  -2   4  12        8.12       17.32     11.26 o 
  -1   4  12       51.59       53.35     10.11 o 
   0   4  12       13.13       19.11      7.07 o 
   1   4  12       58.50       62.78     11.91 o 
   2   4  12        3.45       -5.46      7.13 o 
  -2   5  12       52.21       58.01      9.74 o 
  -1   5  12       36.97       34.91      5.51 o 
   0   5  12       14.79       16.38      7.94 o 
  -2  -4  13        2.37        0.12      3.60 o 
  -1  -4  13       43.00       34.84      5.34 o 
   0  -4  13        7.96       -0.62      6.27 o 
  -3  -3  13        0.24        4.65      4.03 o 
  -2  -3  13       40.70       36.29      6.58 o 
  -1  -3  13        7.41        4.06      7.04 o 
   0  -3  13       28.35       28.99      5.11 o 
   1  -3  13       35.93       32.42      5.59 o 
  -4  -2  13        5.57        9.42      4.14 o 
  -3  -2  13      115.20      118.13      9.40 o 
  -2  -2  13        7.62        6.70      5.96 o 
  -1  -2  13       94.24      104.56      9.23 o 
   0  -2  13       15.02       18.70      4.97 o 
   1  -2  13       53.16       48.53      6.84 o 
   2  -2  13        8.10       17.24      5.11 o 
  -4  -1  13       36.43       32.51      6.82 o 
  -3  -1  13       13.28       18.18      6.89 o 
  -2  -1  13       25.45       32.32      7.57 o 
  -1  -1  13       26.57       24.89      5.21 o 
   0  -1  13       17.83       23.53      6.98 o 
   1  -1  13        6.86        5.59      4.26 o 
   2  -1  13       30.04       33.76     10.33 o 
  -5   0  13      100.46       82.64     11.42 o 
  -4   0  13        6.70        8.38      4.84 o 
  -3   0  13       81.76       70.73     11.04 o 
  -2   0  13       14.47       21.65      6.45 o 
  -1   0  13       84.13       98.44      8.88 o 
   0   0  13        9.76        8.42      4.47 o 
   1   0  13       35.82       40.04      5.87 o 
   2   0  13        0.75       -2.33      3.32 o 
  -3   1  13       13.15       17.74      6.70 o 
  -2   1  13       24.51       45.41      8.25 o 
  -1   1  13       26.66       26.80      7.85 o 
   0   1  13       16.60       19.99      4.66 o 
   1   1  13        7.12       10.83      4.09 o 
   2   1  13       30.07       34.73      5.81 o 
  -2   2  13        7.54        5.34      5.52 o 
  -1   2  13       96.09       98.93      8.76 o 
   0   2  13       15.07       28.08     10.27 o 
   1   2  13       54.50       61.88     20.19 o 
   2   2  13        8.37        4.76      8.96 o 
  -1   3  13        7.34        2.05      6.58 o 
   0   3  13       26.88       32.63      9.68 o 
   1   3  13       35.60       36.60     10.61 o 
  -1   4  13       44.50       39.71      9.31 o 
   0   4  13        7.97       14.77      7.32 o 
  -2  -2  14        6.28        3.04      6.20 o 
  -1  -2  14       52.85       50.80      9.28 o 
  -3  -1  14        6.45        6.82      6.89 o 
  -2  -1  14       25.30       33.32      8.69 o 
  -1  -1  14       42.23       62.45      7.76 o 
   0  -1  14       20.24       26.01      5.77 o 
  -3   0  14       87.40       90.95     12.59 o 
  -2   0  14        0.00        8.44      5.89 o 
  -1   0  14      126.26      121.03     10.18 o 
   0   0  14       18.81       28.06      5.72 o 
   1   0  14       31.53       37.97      9.06 o 
  -3   1  14        6.17        5.21      6.82 o 
  -2   1  14       23.37       23.64      7.94 o 
  -1   1  14       43.11       46.02      6.51 o 
   0   1  14       19.09       29.11      5.78 o 
  -2   2  14        5.89        8.19      6.33 o 
  -1   2  14       54.96       65.87      7.40 o 
                                                 
